# Supplementary material for: 2,2′-Dichloro-1,1′-[(pentane-1,5-diyldi­oxy)bis­(nitrilo­methyl­idyne)]dibenzene
Source: Acta Crystallogr Sect E Struct Rep Online. 2009 Jul 18;65(Pt 8):o1904. doi: 10.1107/S1600536809027433 (PMC2977418; doi:10.1107/S1600536809027433)
Supplement: Supplementary file 2 [file e-65-o1904-Isup2.hkl]

# 
# h,k,l, Fc-squared, Fo-squared, sigma(Fo-squared) and status flag 
# 
data_I
_shelx_title ' 090303b in P2(1)/c' 
_shelx_refln_list_code          4 
_shelx_F_calc_maximum      253.30 
_exptl_crystal_F_000       792.00 
_reflns_d_resolution_high  0.8406 
 
loop_ 
 _symmetry_equiv_pos_as_xyz 
 'x, y, z' 
 '-x, y+1/2, -z+1/2' 
 '-x, -y, -z' 
 'x, -y-1/2, z-1/2' 
 
_cell_length_a    12.5025 
_cell_length_b    19.7801 
_cell_length_c     7.8085 
_cell_angle_alpha  90.000 
_cell_angle_beta   96.747 
_cell_angle_gamma  90.000 
 
_shelx_F_squared_multiplier     1.000 
 
loop_ 
 _refln_index_h 
 _refln_index_k 
 _refln_index_l 
 _refln_F_squared_calc 
 _refln_F_squared_meas 
 _refln_F_squared_sigma 
 _refln_observed_status 
   1   0   0       83.11       70.07      4.91 o 
   2   0   0    10578.44     9812.26     87.65 o 
   3   0   0     3882.26     3862.55     42.88 o 
   4   0   0      205.61      196.53      8.84 o 
   5   0   0      100.45      103.46      8.69 o 
   6   0   0     3426.04     3658.41     56.41 o 
   7   0   0     3118.97     3301.78     81.53 o 
   8   0   0     1487.77     1448.61     32.72 o 
   9   0   0      152.59      166.66     27.47 o 
  10   0   0      294.27      392.63     45.26 o 
  11   0   0      591.97      532.03     43.01 o 
  12   0   0       36.68       14.86     24.81 o 
  13   0   0      364.01      373.27     53.71 o 
  14   0   0       14.56        0.14     30.74 o 
   1   1   0     2074.72     2169.11     17.98 o 
   2   1   0     1885.01     1804.00     14.57 o 
   3   1   0       39.98       28.67      3.57 o 
   4   1   0      477.25      480.79      9.62 o 
   5   1   0     2453.86     2512.91     26.34 o 
   6   1   0       70.99       91.10      7.57 o 
   7   1   0      709.58      742.80     19.81 o 
   8   1   0        0.05       -6.46      5.13 o 
   9   1   0        9.01       -3.89     10.41 o 
  10   1   0      186.57      207.33     25.25 o 
  11   1   0       15.73       13.39     14.98 o 
  12   1   0       19.90       17.12     16.03 o 
  13   1   0       78.38       71.57     24.34 o 
  14   1   0       31.86       14.87     21.71 o 
   0   2   0      495.78      513.28     13.84 o 
   1   2   0      571.74      627.77     11.28 o 
   2   2   0       64.64       63.58      3.08 o 
   3   2   0     2836.94     2918.10     25.50 o 
   4   2   0     1835.24     1813.26     18.45 o 
   5   2   0       77.55       92.25      5.95 o 
   6   2   0     2568.40     2824.37     58.86 o 
   7   2   0     1099.00     1209.47     18.13 o 
   8   2   0       75.65       66.31      9.27 o 
   9   2   0      196.90      225.35     18.35 o 
  10   2   0       55.03       43.08     12.98 o 
  11   2   0        6.12       -5.24     12.07 o 
  12   2   0      444.63      531.73     42.20 o 
  13   2   0       87.92       90.09     22.65 o 
  14   2   0      107.32      116.85     28.89 o 
   1   3   0    14392.69    14286.10     83.32 o 
   2   3   0      998.68      961.26     12.69 o 
   3   3   0     2928.40     2959.26     26.14 o 
   4   3   0       71.52       70.75      5.46 o 
   5   3   0      133.53      132.28      9.00 o 
   6   3   0      831.36      825.84     25.55 o 
   7   3   0     2715.75     2843.19     29.93 o 
   8   3   0       10.04        0.23      5.90 o 
   9   3   0      106.19       95.81     14.75 o 
  10   3   0       14.62        3.83     11.11 o 
  11   3   0      584.08      509.28     36.43 o 
  12   3   0       17.31       10.29     16.58 o 
  13   3   0        6.11        5.52     20.07 o 
  14   3   0       34.11       11.87     21.40 o 
   0   4   0      627.92      596.58     20.65 o 
   1   4   0     8605.08     8633.89     56.50 o 
   2   4   0     2855.04     2962.57     30.55 o 
   3   4   0     4515.11     4636.38     43.20 o 
   4   4   0     1997.28     1904.88     27.59 o 
   5   4   0      168.75      155.27     12.30 o 
   6   4   0     1063.70      977.24     17.16 o 
   7   4   0      232.02      213.34     13.67 o 
   8   4   0       68.93       91.66     10.66 o 
   9   4   0     1388.67     1240.71     63.34 o 
  10   4   0      216.06      236.92     21.26 o 
  11   4   0      368.71      383.96     61.42 o 
  12   4   0       47.85       49.59     20.86 o 
  13   4   0      116.28       87.25     25.89 o 
  14   4   0       45.67       48.16     24.69 o 
   1   5   0     1643.37     1734.38     29.25 o 
   2   5   0     3983.04     4022.69     32.31 o 
   3   5   0     1141.88     1160.00     15.45 o 
   4   5   0       69.71       88.90      6.66 o 
   5   5   0     3880.94     3961.68     34.98 o 
   6   5   0      975.79      931.84     16.46 o 
   7   5   0        0.33        0.58      4.99 o 
   8   5   0     1571.61     1613.08     41.93 o 
   9   5   0      431.00      466.91     22.41 o 
  10   5   0        0.72       -6.73     14.01 o 
  11   5   0      726.15      670.50     41.68 o 
  12   5   0       23.12       20.14     19.19 o 
  13   5   0       14.39       20.71     23.72 o 
  14   5   0        2.94       -2.89     16.73 o 
   0   6   0     8347.24     8493.30    126.11 o 
   1   6   0       41.37       40.82      7.58 o 
   2   6   0     1338.59     1383.87     24.13 o 
   3   6   0       16.92       17.51      5.03 o 
   4   6   0     4321.68     4845.96     39.50 o 
   5   6   0       91.02      135.86      9.21 o 
   6   6   0      306.49      293.25     10.08 o 
   7   6   0      415.15      403.77     12.29 o 
   8   6   0     1095.05     1087.13     40.80 o 
   9   6   0        0.17       -2.21      8.28 o 
  10   6   0       85.85       99.65     21.42 o 
  11   6   0      119.05      132.72     27.06 o 
  12   6   0       17.89       10.54     18.05 o 
  13   6   0       63.82       49.24     23.37 o 
  14   6   0       24.01       56.28     26.12 o 
   1   7   0       40.67       34.44      8.12 o 
   2   7   0      758.64      719.03     13.18 o 
   3   7   0     4781.60     5060.20     40.80 o 
   4   7   0     3566.95     3978.77     36.12 o 
   5   7   0     3334.90     3466.63     40.25 o 
   6   7   0      329.27      308.94     10.64 o 
   7   7   0        8.27        0.12      6.13 o 
   8   7   0     1812.48     1789.93     39.77 o 
   9   7   0      279.55      289.64     21.28 o 
  10   7   0     1412.38     1476.04     48.62 o 
  11   7   0       26.97       26.55     15.77 o 
  12   7   0        5.05        2.48     16.14 o 
  13   7   0        5.05      -14.74     18.51 o 
  14   7   0        1.00      -11.39     20.23 o 
   0   8   0      683.16      679.67     30.61 o 
   1   8   0       70.53       93.36     22.84 o 
   2   8   0       82.41       62.37      8.64 o 
   3   8   0     2497.54     2695.56     29.02 o 
   4   8   0       49.27       74.82      8.25 o 
   5   8   0       25.45       36.32      6.80 o 
   6   8   0      151.96      191.77     11.88 o 
   7   8   0      151.36      148.66     11.47 o 
   8   8   0     2139.46     2227.16     36.12 o 
   9   8   0        3.30      -11.64      8.69 o 
  10   8   0     2121.89     2186.14     60.31 o 
  11   8   0       85.37      141.81     26.01 o 
  12   8   0       29.54        1.89     18.82 o 
  13   8   0      110.40      120.34     29.42 o 
   1   9   0     2131.72     2207.11     43.07 o 
   2   9   0     4224.03     4576.88     54.05 o 
   3   9   0     5048.56     5679.41     77.64 o 
   4   9   0      201.58      225.34     13.56 o 
   5   9   0        1.99       -4.05      4.71 o 
   6   9   0       36.17       28.61      7.16 o 
   7   9   0      224.71      254.97     14.63 o 
   8   9   0      157.19      179.50     15.67 o 
   9   9   0      216.66      209.12     18.29 o 
  10   9   0        2.40      -14.53     14.77 o 
  11   9   0      446.77      462.30     40.52 o 
  12   9   0       34.92       80.78     24.15 o 
  13   9   0       29.07       33.53     23.46 o 
   0  10   0      522.45      523.64     30.88 o 
   1  10   0      247.12      285.55     19.73 o 
   2  10   0       44.41       45.60      9.38 o 
   3  10   0     1054.62     1125.43     26.49 o 
   4  10   0      711.73      790.77     17.15 o 
   5  10   0       32.49       38.96      7.34 o 
   6  10   0        7.36       -3.95      6.08 o 
   7  10   0      483.29      436.24     14.65 o 
   8  10   0      175.19      203.39     17.09 o 
   9  10   0       51.79       59.92     20.61 o 
  10  10   0       10.30       -1.95     20.11 o 
  11  10   0       71.98       53.38     22.41 o 
  12  10   0        0.10      -16.05     17.96 o 
  13  10   0        9.34       -0.44     23.15 o 
   1  11   0     1761.85     1903.50     43.96 o 
   2  11   0      176.29      119.68     13.37 o 
   3  11   0     1783.73     1888.06     51.90 o 
   4  11   0       32.73       35.61     11.07 o 
   5  11   0      619.27      653.59     16.85 o 
   6  11   0       21.03       13.32      7.12 o 
   7  11   0       22.85        4.30      7.11 o 
   8  11   0      179.40      173.02     16.82 o 
   9  11   0      711.90      664.89     27.35 o 
  10  11   0      317.88      391.51     37.37 o 
  11  11   0      121.39      205.42     42.40 o 
  12  11   0      215.99      281.25     71.71 o 
  13  11   0       19.56       28.66     26.11 o 
   0  12   0      225.00      217.72     23.04 o 
   1  12   0        7.79        6.85      9.60 o 
   2  12   0      312.23      311.39     19.37 o 
   3  12   0      448.83      401.19     17.59 o 
   4  12   0      843.32      757.98     24.05 o 
   5  12   0       95.44       94.40     10.62 o 
   6  12   0      308.12      320.16     22.39 o 
   7  12   0      177.60      182.41     14.48 o 
   8  12   0       34.30       17.69     10.32 o 
   9  12   0       10.75       -2.54     13.23 o 
  10  12   0       48.44       81.39     22.73 o 
  11  12   0       76.14       73.41     24.68 o 
  12  12   0       11.15       -1.51     21.23 o 
   1  13   0      388.15      371.90     26.99 o 
   2  13   0     1421.65     1434.86     40.58 o 
   3  13   0      281.80      277.25     17.20 o 
   4  13   0        1.77       -5.98      7.89 o 
   5  13   0     1003.60      996.64     29.09 o 
   6  13   0      360.90      379.65     16.79 o 
   7  13   0      221.18      199.12     15.82 o 
   8  13   0      280.51      332.13     26.88 o 
   9  13   0        3.56       -5.47     12.47 o 
  10  13   0      134.09      157.24     35.41 o 
  11  13   0        3.34      -22.30     28.05 o 
  12  13   0        1.41      -14.65     22.50 o 
   0  14   0      680.71      651.66     40.97 o 
   1  14   0       23.00       23.11     20.25 o 
   2  14   0     1579.92     1601.42     44.83 o 
   3  14   0      176.03      164.27     17.76 o 
   4  14   0       50.05       28.13     11.62 o 
   5  14   0        0.13      -13.56      9.04 o 
   6  14   0        2.40       -6.92      8.78 o 
   7  14   0       88.97       73.94     13.81 o 
   8  14   0      243.89      260.07     21.76 o 
   9  14   0       14.58      -13.23     12.73 o 
  10  14   0       21.88       28.85     20.62 o 
  11  14   0        9.99        8.43     20.42 o 
   1  15   0       95.52       54.48     29.96 o 
   2  15   0     2509.40     2476.59     58.11 o 
   3  15   0       86.64       58.05     19.30 o 
   4  15   0      208.49      163.94     28.12 o 
   5  15   0      675.48      603.92     35.28 o 
   6  15   0      122.39      164.83     23.05 o 
   7  15   0       20.69        9.33     12.92 o 
   8  15   0      420.54      412.06     28.53 o 
   9  15   0       87.78       77.39     19.64 o 
  10  15   0        0.08      -19.76     13.69 o 
  11  15   0       52.29       40.15     25.13 o 
   0  16   0     1902.10     1901.60     76.96 o 
   1  16   0      188.41      127.35     77.74 o 
   2  16   0      900.09      901.31     40.06 o 
   3  16   0       15.15       -1.79     11.25 o 
   4  16   0      174.68      201.79     21.33 o 
   5  16   0      253.09      316.61     25.83 o 
   6  16   0      193.48      269.87     24.58 o 
   7  16   0        5.72        4.68     15.09 o 
   8  16   0       13.48      -11.16     12.60 o 
   9  16   0       70.64       68.19     19.72 o 
  10  16   0       11.07       -2.96     16.49 o 
   1  17   0       87.28       36.38     30.20 o 
   2  17   0      102.10      109.72     20.24 o 
   3  17   0        0.52      -10.03     10.71 o 
   4  17   0      143.42      124.93     18.79 o 
   5  17   0      104.67       91.18     23.61 o 
   6  17   0       15.45        8.57     13.31 o 
   7  17   0       59.72       47.76     19.77 o 
   8  17   0        5.26       -2.46     16.64 o 
   9  17   0       58.96       71.66     20.14 o 
  10  17   0      100.43       91.43     34.26 o 
   1  18   0      530.31      478.79     43.28 o 
   2  18   0       12.72       -2.41     12.16 o 
   3  18   0        2.34       -6.20     12.35 o 
   4  18   0       38.12       19.13     21.76 o 
   5  18   0       83.05       93.08     18.81 o 
   6  18   0        5.85       -5.04     13.41 o 
   7  18   0       34.77       20.87     19.03 o 
   8  18   0        1.56       -5.61     17.76 o 
   9  18   0       19.70       -0.07     19.19 o 
   1  19   0       54.62       58.48     46.69 o 
   2  19   0      174.85      179.05     23.70 o 
   3  19   0       38.07       34.17     15.47 o 
   4  19   0        8.04       10.81     13.61 o 
   5  19   0        1.60       -3.35     14.11 o 
   6  19   0       48.75       52.09     17.60 o 
   7  19   0       15.86       19.18     19.52 o 
   8  19   0        2.62      -14.80     19.32 o 
   1  20   0       95.30       22.68     17.66 o 
   2  20   0       70.09       48.78     17.57 o 
   3  20   0      154.52      152.98     22.90 o 
   4  20   0        0.53      -16.43     13.80 o 
   5  20   0        1.62       -4.16     14.98 o 
   6  20   0       48.96       43.83     18.12 o 
   7  20   0       15.64        4.69     19.63 o 
   1  21   0       78.03       60.45     23.41 o 
   2  21   0        0.32      -12.76     14.74 o 
   3  21   0      103.43      103.40     22.01 o 
   4  21   0        0.46        2.96     15.94 o 
   5  21   0       78.11      142.40     25.14 o 
   6  21   0      262.84      346.17     37.41 o 
   0  22   0       85.51       38.31     31.22 o 
   1  22   0        4.19      -23.57     17.11 o 
   2  22   0        0.16       -2.72     20.28 o 
   3  22   0       33.83       21.71     41.61 o 
   4  22   0        2.96      -15.23     21.49 o 
   5  22   0        8.52       10.87     24.26 o 
   1  23   0        5.15        0.48     22.15 o 
   2  23   0        7.40      -21.96     19.70 o 
   3  23   0       68.57        8.51     23.33 o 
 -14   1   1      144.42      144.72     24.67 o 
 -13   1   1        5.09       -4.72     18.72 o 
 -12   1   1        0.06      -17.14     11.43 o 
 -11   1   1       68.36       62.82     16.05 o 
 -10   1   1       75.67       60.05     16.61 o 
  -9   1   1      123.57      108.61     18.53 o 
  -8   1   1       26.74       24.33     11.23 o 
  -7   1   1     1101.41     1061.53     23.17 o 
  -6   1   1     1997.28     1938.03     56.08 o 
  -5   1   1       13.55       18.59      4.62 o 
  -4   1   1     5650.45     5758.30     60.83 o 
  -3   1   1     7095.74     7181.48     70.31 o 
  -2   1   1     1161.18     1240.63     13.73 o 
  -1   1   1      818.06      831.62      9.64 o 
   0   1   1     1471.81     1564.75     18.15 o 
   1   1   1       26.00       21.93      2.91 o 
   2   1   1       58.67       44.79     10.76 o 
   3   1   1      179.33      157.99      6.54 o 
   4   1   1     3754.57     3608.26     35.80 o 
   5   1   1     5665.26     5957.61     52.32 o 
   6   1   1      131.13      136.92     13.02 o 
   7   1   1     1796.08     1766.68     27.87 o 
   8   1   1       36.83       23.37      7.78 o 
   9   1   1      171.72      165.91     20.58 o 
  10   1   1      368.72      345.45     27.29 o 
  11   1   1       20.78      -10.64     14.39 o 
  12   1   1       10.37       13.24     17.48 o 
  13   1   1       23.44       22.77     20.29 o 
  14   1   1        3.51       -8.41     19.43 o 
 -14   2   1       13.80       15.01     22.82 o 
 -13   2   1       67.96       53.47     22.17 o 
 -12   2   1       21.08        9.66     16.81 o 
 -11   2   1       37.59       28.85     13.12 o 
 -10   2   1       27.45       19.73     11.51 o 
  -9   2   1        8.54        3.40      9.58 o 
  -8   2   1       54.03       49.74      8.30 o 
  -7   2   1     2440.06     2407.91     30.18 o 
  -6   2   1      481.54      467.69     12.00 o 
  -5   2   1     1071.42     1095.18     17.10 o 
  -4   2   1      732.11      713.31     12.62 o 
  -3   2   1     5565.72     5583.49     69.81 o 
  -2   2   1     4124.84     4189.10     27.99 o 
  -1   2   1      244.79      252.09      6.88 o 
   0   2   1      830.77      850.07     13.01 o 
   1   2   1     7950.48     8101.38     53.76 o 
   2   2   1     2466.19     2547.56     24.99 o 
   3   2   1       22.26       14.53      3.03 o 
   4   2   1      368.89      321.34      7.88 o 
   5   2   1      645.12      661.95     13.81 o 
   6   2   1      998.96      947.74     16.20 o 
   7   2   1        2.86       -2.77      5.01 o 
   8   2   1      145.04      120.82     10.30 o 
   9   2   1        3.73       -8.78      7.66 o 
  10   2   1       36.88       49.35     17.22 o 
  11   2   1      168.49      188.98     45.23 o 
  12   2   1       12.02       -2.70     17.30 o 
  13   2   1        0.19      -11.08     15.85 o 
  14   2   1        0.09      -22.99     15.45 o 
 -14   3   1       74.21      101.28     30.91 o 
 -13   3   1      102.45      107.22     26.70 o 
 -12   3   1       83.32       88.70     22.13 o 
 -11   3   1        9.45       -3.79     12.01 o 
 -10   3   1      140.29      167.44     18.81 o 
  -9   3   1       91.81       87.65     13.93 o 
  -8   3   1      737.17      697.43     17.33 o 
  -7   3   1      475.36      418.76     14.15 o 
  -6   3   1        0.00       -5.03      4.24 o 
  -5   3   1       53.05       60.62      5.01 o 
  -4   3   1       81.22       78.28      6.39 o 
  -3   3   1       77.02       87.60      4.72 o 
  -2   3   1     1445.30     1483.27     19.95 o 
  -1   3   1      797.11      797.17     10.26 o 
   0   3   1     1982.33     2035.33     23.14 o 
   1   3   1     7535.99     7641.90     64.94 o 
   2   3   1      356.84      351.15      8.71 o 
   3   3   1     5713.20     5704.98     38.81 o 
   4   3   1      161.41      149.20      5.83 o 
   5   3   1     1506.29     1542.46     30.76 o 
   6   3   1      814.28      818.19     15.79 o 
   7   3   1      486.37      480.95     12.73 o 
   8   3   1      314.17      292.00     11.01 o 
   9   3   1        2.52       -6.78      8.17 o 
  10   3   1      246.90      236.16     33.84 o 
  11   3   1      300.47      347.23     48.50 o 
  12   3   1      365.54      283.33     34.43 o 
  13   3   1      249.66      258.80     35.55 o 
  14   3   1       75.05      103.28     29.74 o 
 -14   4   1       36.83       15.14     22.59 o 
 -13   4   1       39.97        9.58     19.94 o 
 -12   4   1      271.10      331.24     35.35 o 
 -11   4   1        0.54       -3.29     12.26 o 
 -10   4   1        1.20        8.24     11.17 o 
  -9   4   1       21.46       30.39     11.05 o 
  -8   4   1        0.51       -3.39      6.31 o 
  -7   4   1        0.93       -5.53      4.04 o 
  -6   4   1      172.16      166.73      8.90 o 
  -5   4   1       58.50       59.87      7.00 o 
  -4   4   1       23.06       20.21      4.06 o 
  -3   4   1      129.02      140.67      5.66 o 
  -2   4   1      378.54      354.45     10.62 o 
  -1   4   1      328.65      295.91      8.91 o 
   0   4   1     2472.65     2497.87     28.11 o 
   1   4   1     6160.20     6216.18     51.26 o 
   2   4   1     1064.41     1029.04     15.71 o 
   3   4   1       16.87       11.26      3.41 o 
   4   4   1        0.21       -4.66      3.10 o 
   5   4   1      451.21      465.67     10.94 o 
   6   4   1      186.12      185.50      8.60 o 
   7   4   1       22.46       20.71      6.33 o 
   8   4   1      851.51      872.74     21.04 o 
   9   4   1      525.00      503.91     35.31 o 
  10   4   1      269.69      272.72     52.45 o 
  11   4   1       33.70       15.82     16.87 o 
  12   4   1        2.98      -10.67     17.12 o 
  13   4   1        4.42      -20.61     17.95 o 
  14   4   1        0.00      -24.71     20.07 o 
 -14   5   1        4.06      -10.74     22.51 o 
 -13   5   1        0.65        3.34     19.22 o 
 -12   5   1      152.67      170.86     27.84 o 
 -11   5   1      338.50      334.21     41.69 o 
 -10   5   1     1572.38     1619.58     41.54 o 
  -9   5   1      353.39      315.20     17.23 o 
  -8   5   1      157.34      174.71     12.36 o 
  -7   5   1      403.27      370.32     11.60 o 
  -6   5   1        6.78       -1.92      4.18 o 
  -5   5   1       35.72       36.56      5.30 o 
  -4   5   1        0.46       -1.03      3.29 o 
  -3   5   1     2571.98     2638.46     35.92 o 
  -2   5   1     6783.46     6817.52     60.79 o 
  -1   5   1      130.78      127.30     20.77 o 
   0   5   1     8661.89     8704.93     85.91 o 
   1   5   1     6045.37     6216.16     64.37 o 
   2   5   1      147.67      136.31      6.35 o 
   3   5   1     2256.28     2166.74     26.67 o 
   4   5   1      220.76      228.50      8.17 o 
   5   5   1      136.86      140.11      8.68 o 
   6   5   1      281.29      266.16      9.61 o 
   7   5   1      164.97      179.79     10.46 o 
   8   5   1      407.94      405.32     13.13 o 
   9   5   1      286.97      339.78     29.20 o 
  10   5   1      858.55      835.28     57.60 o 
  11   5   1      112.21       93.37     23.04 o 
  12   5   1       19.35       23.45     18.43 o 
  13   5   1      163.48      160.94     31.42 o 
  14   5   1       78.62       67.09     27.07 o 
 -14   6   1        4.73      -16.13     20.51 o 
 -13   6   1       36.97       24.53     21.14 o 
 -12   6   1       78.55       74.48     21.70 o 
 -11   6   1       52.30       60.66     16.86 o 
 -10   6   1        9.71       15.29     12.11 o 
  -9   6   1      406.23      415.16     19.80 o 
  -8   6   1        0.59       -6.34      6.93 o 
  -7   6   1       99.99      103.02     10.83 o 
  -6   6   1      803.45      772.08     18.82 o 
  -5   6   1      161.04      160.27      7.80 o 
  -4   6   1        5.58        3.00      3.87 o 
  -3   6   1     1242.13     1226.47     18.73 o 
  -2   6   1      123.34      118.24      6.81 o 
  -1   6   1     2556.49     2645.42     56.85 o 
   0   6   1     2634.34     2654.51     53.27 o 
   1   6   1      307.05      291.07     10.11 o 
   2   6   1     3978.82     3843.66     37.37 o 
   3   6   1        6.22        7.39      4.46 o 
   4   6   1      984.76     1017.48     16.12 o 
   5   6   1      603.05      611.92     13.27 o 
   6   6   1      303.30      280.02     10.00 o 
   7   6   1      320.05      299.65     11.13 o 
   8   6   1     1041.82     1015.37     24.14 o 
   9   6   1        6.86        1.00      9.97 o 
  10   6   1      762.15      760.60     72.77 o 
  11   6   1      204.35      198.89     41.21 o 
  12   6   1      118.18      130.93     26.37 o 
  13   6   1       84.42      149.93     30.05 o 
  14   6   1        2.06        9.38     32.79 o 
 -14   7   1       32.27       49.58     26.33 o 
 -13   7   1       51.89       33.47     22.79 o 
 -12   7   1       11.95        0.05     15.67 o 
 -11   7   1      549.27      518.12     25.29 o 
 -10   7   1      115.90      108.98     18.20 o 
  -9   7   1      138.49      138.41     16.83 o 
  -8   7   1      162.16      176.93     14.85 o 
  -7   7   1       86.97       94.83     11.19 o 
  -6   7   1     2045.74     2014.36     25.99 o 
  -5   7   1      109.94      138.76     14.76 o 
  -4   7   1     2320.25     2435.42     31.50 o 
  -3   7   1      216.21      184.64      7.68 o 
  -2   7   1      586.49      625.42     28.15 o 
  -1   7   1      615.76      587.19     18.37 o 
   0   7   1        0.43       -0.35      5.51 o 
   1   7   1      991.55     1031.51     19.95 o 
   2   7   1      273.06      262.39      9.71 o 
   3   7   1     1052.45     1109.33     20.15 o 
   4   7   1     1597.66     1554.73     21.19 o 
   5   7   1      481.04      440.54     11.81 o 
   6   7   1      291.51      264.83     11.69 o 
   7   7   1      195.74      207.03     13.36 o 
   8   7   1        6.57        5.68      8.57 o 
   9   7   1       39.42       42.90     14.09 o 
  10   7   1       82.95       76.73     20.96 o 
  11   7   1        0.13      -18.00     13.49 o 
  12   7   1        0.04      -17.68     15.66 o 
  13   7   1        1.49       14.09     21.09 o 
 -13   8   1       23.81       10.72     24.78 o 
 -12   8   1      174.71      221.22     32.31 o 
 -11   8   1        0.07       -9.92     14.99 o 
 -10   8   1        4.79      -12.99     11.61 o 
  -9   8   1      248.32      325.04     26.05 o 
  -8   8   1       95.42       96.54     12.40 o 
  -7   8   1        5.63       -6.22      6.69 o 
  -6   8   1      492.96      500.64     13.66 o 
  -5   8   1      509.65      498.50     13.07 o 
  -4   8   1     1343.49     1351.93     20.55 o 
  -3   8   1      413.91      425.11     12.74 o 
  -2   8   1     1272.82     1266.44     24.49 o 
  -1   8   1      953.26      955.60     25.08 o 
   0   8   1      199.96      168.57     35.51 o 
   1   8   1      641.92      663.15     19.03 o 
   2   8   1     1298.40     1265.55     24.70 o 
   3   8   1      131.24      164.16     11.59 o 
   4   8   1       81.89      112.60     10.53 o 
   5   8   1      318.98      312.31     10.80 o 
   6   8   1      552.00      507.50     13.77 o 
   7   8   1        8.66        6.87      6.93 o 
   8   8   1      385.75      362.14     17.33 o 
   9   8   1      264.25      304.11     31.18 o 
  10   8   1        4.63       -5.22     15.23 o 
  11   8   1       11.02        6.48     17.78 o 
  12   8   1       15.48        4.56     24.71 o 
  13   8   1       68.60       59.48     24.63 o 
 -13   9   1        0.91      -17.55     19.15 o 
 -12   9   1        0.31       -6.78     19.10 o 
 -11   9   1       43.81       33.42     20.09 o 
 -10   9   1      214.17      269.56     34.28 o 
  -9   9   1        0.00       -5.14      8.74 o 
  -8   9   1       15.00        8.79      9.36 o 
  -7   9   1       28.27       28.45      9.20 o 
  -6   9   1      222.71      248.54     11.40 o 
  -5   9   1       22.19       12.41      6.18 o 
  -4   9   1        6.05        7.71      5.52 o 
  -3   9   1      704.53      696.83     15.03 o 
  -2   9   1      608.43      619.99     20.14 o 
  -1   9   1     1023.72      999.23     39.60 o 
   0   9   1       94.22       93.24     13.61 o 
   1   9   1      101.66      110.04     17.79 o 
   2   9   1       51.78       76.54      9.96 o 
   3   9   1       72.63       76.80      9.18 o 
   4   9   1      756.03      770.32     19.07 o 
   5   9   1      519.27      527.82     16.75 o 
   6   9   1       19.66        7.46      6.62 o 
   7   9   1      293.40      271.14     12.15 o 
   8   9   1      263.42      332.78     21.26 o 
   9   9   1       11.92        8.66     13.13 o 
  10   9   1      293.01      326.30     27.67 o 
  11   9   1        9.53        4.29     18.01 o 
  12   9   1       39.35       43.61     22.84 o 
  13   9   1       26.59       12.20     22.93 o 
 -13  10   1       15.02       15.65     23.04 o 
 -12  10   1       11.41       -2.17     17.60 o 
 -11  10   1        5.20       -8.55     16.08 o 
 -10  10   1      601.01      603.85     26.46 o 
  -9  10   1       11.43       12.18     10.96 o 
  -8  10   1      459.63      490.03     25.35 o 
  -7  10   1      622.27      615.99     19.64 o 
  -6  10   1       19.06       22.16      7.55 o 
  -5  10   1      606.42      601.00     15.66 o 
  -4  10   1     2032.33     2025.98     27.80 o 
  -3  10   1      478.43      454.77     14.78 o 
  -2  10   1     2303.58     2404.20     38.25 o 
  -1  10   1        4.80       -7.47      6.95 o 
   0  10   1      682.63      776.67     37.29 o 
   1  10   1      379.54      405.17     15.33 o 
   2  10   1     2462.53     2657.69     40.39 o 
   3  10   1      267.42      254.00     13.18 o 
   4  10   1      254.80      229.86     12.87 o 
   5  10   1     1033.42      966.35     23.05 o 
   6  10   1      892.74      840.34     28.12 o 
   7  10   1        5.56        0.81      7.31 o 
   8  10   1     3604.62     3707.24     89.96 o 
   9  10   1      874.19      932.10     32.31 o 
  10  10   1        1.38       -5.36     12.85 o 
  11  10   1       35.87       15.38     19.27 o 
  12  10   1        5.13        2.21     20.19 o 
  13  10   1       32.48       43.99     26.41 o 
 -13  11   1        0.04      -21.46     22.63 o 
 -12  11   1        4.06        0.10     19.33 o 
 -11  11   1      236.63      258.53     48.81 o 
 -10  11   1      355.52      411.16     29.90 o 
  -9  11   1       34.76       25.37     11.94 o 
  -8  11   1      237.13      261.25     19.42 o 
  -7  11   1       82.95       68.89     12.12 o 
  -6  11   1      122.79      123.63     11.63 o 
  -5  11   1       86.08       83.15      9.91 o 
  -4  11   1       23.29       18.99      6.97 o 
  -3  11   1     1260.59     1289.30     25.44 o 
  -2  11   1      599.13      600.22     24.82 o 
  -1  11   1      152.16      127.18    115.37 o 
   0  11   1      613.18      653.22     42.47 o 
   1  11   1     1021.79     1004.27     24.83 o 
   2  11   1      897.53      893.05     23.75 o 
   3  11   1      666.33      586.84     19.94 o 
   4  11   1        2.34       -3.15      6.63 o 
   5  11   1       38.39       40.19      9.68 o 
   6  11   1        0.90       -9.26      7.26 o 
   7  11   1        8.16       -4.56      8.57 o 
   8  11   1      173.36      156.45     22.19 o 
   9  11   1       92.83       89.57     17.81 o 
  10  11   1        0.41      -11.11     13.98 o 
  11  11   1       31.44       35.07     21.67 o 
  12  11   1        0.70      -22.25     19.01 o 
 -12  12   1       74.66       72.34     25.38 o 
 -11  12   1       10.71        7.08     19.14 o 
 -10  12   1       74.54       49.02     17.06 o 
  -9  12   1      143.93      185.30     23.56 o 
  -8  12   1       90.46       88.79     14.10 o 
  -7  12   1      208.38      234.15     18.23 o 
  -6  12   1      139.94      166.97     13.67 o 
  -5  12   1       65.75       78.16     12.35 o 
  -4  12   1       19.29        7.16      7.56 o 
  -3  12   1      605.80      620.99     18.83 o 
  -2  12   1      353.82      350.66     20.56 o 
  -1  12   1      586.19      610.90     35.85 o 
   0  12   1        8.42        3.35     14.86 o 
   1  12   1      126.27      111.20     16.01 o 
   2  12   1       10.01        0.30      7.47 o 
   3  12   1       13.53        1.74      7.93 o 
   4  12   1       20.25        5.50      8.12 o 
   5  12   1      879.53      824.56     22.87 o 
   6  12   1       54.00       42.16     12.84 o 
   7  12   1       60.29       32.39     11.31 o 
   8  12   1        3.07        5.66     12.08 o 
   9  12   1       40.37       24.72     14.30 o 
  10  12   1       52.58       35.45     16.77 o 
  11  12   1      101.18      133.68     28.84 o 
  12  12   1       14.47       -0.12     22.73 o 
 -12  13   1        2.40       16.88     22.75 o 
 -11  13   1        0.10       -9.48     19.58 o 
 -10  13   1        1.19       -4.80     16.74 o 
  -9  13   1      134.08      116.91     16.33 o 
  -8  13   1        6.00       -1.03     10.34 o 
  -7  13   1       50.12       31.01     11.61 o 
  -6  13   1       16.25       18.66      8.52 o 
  -5  13   1       25.49       22.09      8.95 o 
  -4  13   1      553.61      529.02     18.64 o 
  -3  13   1      151.94      172.40     17.83 o 
  -2  13   1       78.64       55.33     70.76 o 
  -1  13   1      204.75      164.05    113.26 o 
   0  13   1      323.48      311.04     28.70 o 
   1  13   1      928.78      910.27     25.89 o 
   2  13   1       75.85       89.99     18.11 o 
   3  13   1        6.58        2.30      8.76 o 
   4  13   1       36.06       19.84      9.87 o 
   5  13   1      162.22      201.32     22.28 o 
   6  13   1       12.96        1.60      9.29 o 
   7  13   1        0.04       -8.97      9.47 o 
   8  13   1        8.33        7.75     12.69 o 
   9  13   1       64.96       54.28     16.27 o 
  10  13   1        3.98        1.51     14.54 o 
  11  13   1       67.92       48.00     23.43 o 
  12  13   1        9.81        0.84     21.56 o 
 -11  14   1      122.88      108.04     37.70 o 
 -10  14   1       11.99        1.53     19.23 o 
  -9  14   1      284.75      425.69     43.00 o 
  -8  14   1      158.46      183.50     20.11 o 
  -7  14   1       53.36       68.79     18.78 o 
  -6  14   1      394.19      379.34     15.47 o 
  -5  14   1        2.61        2.75      9.14 o 
  -4  14   1      125.74      119.48     19.76 o 
  -3  14   1      368.24      374.28     19.81 o 
  -2  14   1       95.32       56.29     44.92 o 
  -1  14   1     2426.69     2175.49    215.06 o 
   0  14   1      570.78      522.59     51.64 o 
   1  14   1      957.17      916.67     27.32 o 
   2  14   1     2181.93     2199.04     42.43 o 
   3  14   1       44.17       17.95     10.78 o 
   4  14   1      119.88      180.77     31.79 o 
   5  14   1       80.01      107.22     16.24 o 
   6  14   1        5.48       -9.05      8.94 o 
   7  14   1      193.80      180.04     18.72 o 
   8  14   1        5.63       -3.70     11.99 o 
   9  14   1       89.38       77.79     18.56 o 
  10  14   1       94.54      126.67     22.27 o 
  11  14   1       27.69       26.04     23.41 o 
 -11  15   1       10.52       15.27     30.06 o 
 -10  15   1       80.68       91.34     36.60 o 
  -9  15   1       18.81       14.54     14.87 o 
  -8  15   1        9.56        1.86     11.40 o 
  -7  15   1       34.08       59.40     13.97 o 
  -6  15   1        0.34      -10.08      9.40 o 
  -5  15   1       14.00        9.84     12.10 o 
  -4  15   1        4.88       -2.70     11.15 o 
  -3  15   1      103.29      114.60     17.34 o 
  -2  15   1      779.74      793.78     46.90 o 
  -1  15   1      611.18      639.87     43.28 o 
   0  15   1      541.60      559.57     40.76 o 
   1  15   1      332.08      348.03     26.10 o 
   2  15   1        2.23        1.35     10.10 o 
   3  15   1      291.51      334.98     22.37 o 
   4  15   1        0.52       -8.57      9.59 o 
   5  15   1       27.05       20.25     12.71 o 
   6  15   1       84.91       79.66     15.78 o 
   7  15   1       33.18       23.09     12.03 o 
   8  15   1       49.61       48.12     17.27 o 
   9  15   1       41.79       46.66     17.64 o 
  10  15   1        0.34      -14.77     14.77 o 
  11  15   1      101.48      154.94     52.90 o 
 -10  16   1        4.75        9.00     28.29 o 
  -9  16   1       72.21       59.25     18.79 o 
  -8  16   1        0.16      -14.97     13.18 o 
  -7  16   1       12.33        7.61     13.43 o 
  -6  16   1       86.46      104.82     20.55 o 
  -5  16   1      245.00      308.58     26.20 o 
  -4  16   1      412.27      401.64     22.26 o 
  -3  16   1      323.98      266.52     83.81 o 
  -2  16   1      396.47      301.33    172.66 o 
  -1  16   1       89.26       81.73     50.31 o 
   0  16   1      239.82      269.12     94.58 o 
   1  16   1        0.10       -9.21     10.33 o 
   2  16   1     1078.65      995.81     35.15 o 
   3  16   1      193.42      232.62     22.30 o 
   4  16   1       46.90       31.59     13.47 o 
   5  16   1      412.29      402.53     21.71 o 
   6  16   1       21.33       20.58     13.75 o 
   7  16   1        2.88        3.14     13.72 o 
   8  16   1       87.82       93.81     20.89 o 
   9  16   1      157.65      126.74     23.06 o 
  10  16   1        9.49        2.62     17.87 o 
 -10  17   1       24.33       50.17     31.90 o 
  -9  17   1        0.29        6.54     19.86 o 
  -8  17   1       76.48       70.57     23.69 o 
  -7  17   1       12.70        6.08     17.93 o 
  -6  17   1       32.15       26.12     14.98 o 
  -5  17   1        0.08        3.20     12.62 o 
  -4  17   1      145.69       68.25     28.11 o 
  -3  17   1       99.72       41.61     30.18 o 
  -2  17   1        7.36        3.31     14.45 o 
  -1  17   1      152.21      128.17     63.09 o 
   0  17   1       69.25       71.78     26.79 o 
   1  17   1        4.99       -4.77     10.50 o 
   2  17   1        2.22       -0.42     11.09 o 
   3  17   1       45.44       45.84     14.23 o 
   4  17   1        0.28       -8.45     11.62 o 
   5  17   1      369.23      358.78     22.96 o 
   6  17   1       52.42       37.59     15.69 o 
   7  17   1       28.79        6.62     14.52 o 
   8  17   1        8.52        0.66     17.62 o 
   9  17   1        0.54      -13.66     15.25 o 
  -9  18   1        8.31       -7.93     20.39 o 
  -8  18   1       61.56       48.94     23.86 o 
  -7  18   1      279.69      307.95     37.43 o 
  -6  18   1       32.07       26.40     20.22 o 
  -5  18   1      272.89      262.31    108.69 o 
  -4  18   1       29.50       18.14     14.15 o 
  -3  18   1      244.15      132.00     52.09 o 
  -2  18   1       63.78       36.34     56.99 o 
  -1  18   1      312.66      286.20     98.26 o 
   0  18   1        2.02        6.71     15.33 o 
   1  18   1       28.40       32.18     17.96 o 
   2  18   1       33.31       28.07     13.54 o 
   3  18   1       36.87       38.63     14.88 o 
   4  18   1      169.93      181.79     22.60 o 
   5  18   1      121.06      135.64     20.60 o 
   6  18   1      492.41      500.52     26.10 o 
   7  18   1        7.30       -7.80     17.45 o 
   8  18   1       46.12       61.05     22.83 o 
   9  18   1       32.40       41.42     23.01 o 
  -8  19   1       59.96       13.30     22.94 o 
  -7  19   1        0.24        3.42     19.84 o 
  -6  19   1      175.18      106.32     81.76 o 
  -5  19   1        2.48      -17.38     13.32 o 
  -4  19   1      129.45      104.67     49.25 o 
  -3  19   1       38.16        6.83     13.36 o 
  -2  19   1       64.49       37.37     28.60 o 
  -1  19   1        5.08        1.28     15.96 o 
   0  19   1       99.23       96.25     47.17 o 
   1  19   1       42.29       49.97     19.19 o 
   2  19   1        5.64        2.86     16.08 o 
   3  19   1       15.25        3.33     17.22 o 
   4  19   1       43.83       32.85     21.23 o 
   5  19   1       70.65       51.02     22.69 o 
   6  19   1        2.84       -2.13     18.22 o 
   7  19   1      235.65      320.51     57.87 o 
   8  19   1        0.05        5.18     33.33 o 
  -7  20   1        0.27       -7.61     19.86 o 
  -6  20   1        4.02      -25.44     19.18 o 
  -5  20   1        5.80        0.70     15.05 o 
  -4  20   1        8.31       11.11     15.86 o 
  -3  20   1        1.36      -10.93     13.92 o 
  -2  20   1       38.59       22.21     19.68 o 
  -1  20   1       84.52      107.34     56.71 o 
   0  20   1       40.79       61.43     22.25 o 
   1  20   1       24.34       16.54     18.18 o 
   2  20   1       26.87       27.93     19.54 o 
   3  20   1        5.54       18.23     19.25 o 
   4  20   1        1.72        7.63     19.79 o 
   5  20   1       23.33       22.47     22.37 o 
   6  20   1        1.20       -2.92     19.69 o 
   7  20   1       10.10      -13.63     26.79 o 
  -6  21   1      132.36       28.85     50.85 o 
  -5  21   1       16.22      -11.05     18.60 o 
  -4  21   1      180.38      136.49     52.82 o 
  -3  21   1       83.63       40.90     18.89 o 
  -2  21   1       18.15        8.78     15.50 o 
  -1  21   1       43.82       18.67     28.60 o 
   0  21   1        1.16        1.54     18.80 o 
   1  21   1        5.94       -0.82     18.68 o 
   2  21   1       25.41       44.89     22.09 o 
   3  21   1        0.54      -22.55     17.59 o 
   4  21   1      110.56      148.79     31.70 o 
   5  21   1        5.69        2.25     22.31 o 
   6  21   1        5.61       -0.12     21.33 o 
  -5  22   1       29.85       18.45     19.65 o 
  -4  22   1        1.43       -9.16     17.20 o 
  -3  22   1       28.86       14.75     18.46 o 
  -2  22   1        9.22        1.73     17.37 o 
  -1  22   1       52.44       37.87     23.33 o 
   0  22   1       26.20        8.81     21.38 o 
   1  22   1       32.63       29.50     21.62 o 
   2  22   1      249.10      309.60     40.26 o 
   3  22   1        3.96      -12.39     19.72 o 
   4  22   1      117.95      216.95     50.48 o 
  -2  23   1       99.74       39.27     19.62 o 
  -1  23   1        2.75       -3.56     20.93 o 
   0  23   1      151.80      124.79     51.19 o 
   1  23   1       78.08      116.01     31.10 o 
   2  23   1       28.49       44.43     25.85 o 
 -14   0   2       48.92       16.77     33.54 o 
 -13   0   2        0.91      -10.01     17.69 o 
 -12   0   2       85.34      156.10     37.35 o 
 -11   0   2       18.21       12.34     21.27 o 
 -10   0   2      445.80      411.79     35.31 o 
  -9   0   2      686.75      626.44     39.19 o 
  -8   0   2      713.19      664.75     37.56 o 
  -7   0   2     5098.28     5055.32    102.72 o 
  -6   0   2      231.73      217.11     19.36 o 
  -5   0   2        9.74        5.23      4.61 o 
  -4   0   2     1782.30     1851.56     28.46 o 
  -3   0   2     2277.10     2338.16     33.36 o 
  -2   0   2    55380.96    56592.14    435.46 o 
  -1   0   2       99.97      133.94     17.45 o 
   0   0   2    19684.45    20437.08    170.01 o 
   1   0   2     3009.14     3075.75     31.39 o 
   2   0   2      330.44      294.66      7.58 o 
   3   0   2     7036.41     7413.62     90.80 o 
   4   0   2     4326.06     4480.04     64.48 o 
   5   0   2     1226.37     1366.78     34.84 o 
   6   0   2       87.83       65.06     12.99 o 
   7   0   2      395.90      386.01     33.47 o 
   8   0   2       72.08       68.23     15.68 o 
   9   0   2       36.58       32.48     13.93 o 
  10   0   2       65.93       40.01     24.33 o 
  11   0   2     1601.10     1360.23     70.01 o 
  12   0   2       44.53       27.68     28.08 o 
  13   0   2        6.07        5.79     22.43 o 
  14   0   2       86.50      143.56     47.65 o 
 -14   1   2       16.45       13.31     21.64 o 
 -13   1   2       75.45      104.14     21.15 o 
 -12   1   2        0.48       -5.28     13.53 o 
 -11   1   2       92.99       94.37     17.00 o 
 -10   1   2       72.33       79.15     15.49 o 
  -9   1   2      195.43      225.64     23.21 o 
  -8   1   2        1.09       -0.14      9.76 o 
  -7   1   2        4.36        7.22      9.55 o 
  -6   1   2      145.92      137.62     16.48 o 
  -5   1   2        0.63       -1.85      4.15 o 
  -4   1   2      432.32      455.21      9.29 o 
  -3   1   2     1205.02     1276.64     18.22 o 
  -2   1   2    64161.66    66412.55    544.31 o 
  -1   1   2     5036.27     5240.82     49.49 o 
   0   1   2     2733.34     2927.66     33.47 o 
   1   1   2      189.93      184.34      4.94 o 
   2   1   2      867.88      847.24     11.99 o 
   3   1   2       57.05       61.18      8.59 o 
   4   1   2      278.72      267.33     10.77 o 
   5   1   2     4248.46     4880.36     50.40 o 
   6   1   2      386.67      402.36     14.32 o 
   7   1   2      539.00      521.84     16.95 o 
   8   1   2       10.51        6.61      8.05 o 
   9   1   2      195.73      207.42     16.78 o 
  10   1   2       15.27        2.36     12.65 o 
  11   1   2       62.59       46.03     19.45 o 
  12   1   2      181.33      180.16     39.02 o 
  13   1   2        2.21      -25.85     19.32 o 
  14   1   2       10.39      -15.01     23.06 o 
 -14   2   2      194.85      219.06     34.34 o 
 -13   2   2       10.25        3.66     14.26 o 
 -12   2   2       17.89        7.88     14.16 o 
 -11   2   2        2.75       -8.45     12.33 o 
 -10   2   2      268.96      330.94     23.87 o 
  -9   2   2        2.51       -3.97      9.12 o 
  -8   2   2        9.00       -1.22      7.80 o 
  -7   2   2      206.44      224.11      9.96 o 
  -6   2   2      706.88      682.15     22.73 o 
  -5   2   2        4.56       -2.54      4.02 o 
  -4   2   2      675.04      633.43     10.39 o 
  -3   2   2     3395.02     3588.08     44.69 o 
  -2   2   2     8666.10     8883.82     61.68 o 
  -1   2   2    34109.80    35195.86    201.64 o 
   0   2   2      165.63      160.66      5.70 o 
   1   2   2     5136.26     5205.01     36.70 o 
   2   2   2       43.46       28.24      5.07 o 
   3   2   2      464.91      460.88     12.49 o 
   4   2   2     5842.52     6058.82     55.09 o 
   5   2   2     1508.01     1701.23     27.69 o 
   6   2   2      346.20      347.75      9.48 o 
   7   2   2      631.16      612.89     18.63 o 
   8   2   2      204.96      289.16     18.19 o 
   9   2   2       14.96       -4.68      8.67 o 
  10   2   2       66.30       64.46     20.05 o 
  11   2   2      182.99      205.22     30.30 o 
  12   2   2        2.11        2.67     16.13 o 
  13   2   2       12.13      -10.32     20.20 o 
 -14   3   2       25.65       26.44     22.05 o 
 -13   3   2      189.60      229.34     41.06 o 
 -12   3   2       43.00       40.77     16.47 o 
 -11   3   2      192.68      207.46     23.88 o 
 -10   3   2       36.40       35.80     12.97 o 
  -9   3   2     1318.68     1268.26     32.45 o 
  -8   3   2        0.99       -7.23      7.70 o 
  -7   3   2      218.46      212.25     10.45 o 
  -6   3   2      138.12      144.07     14.83 o 
  -5   3   2        0.96        1.73      3.19 o 
  -4   3   2       96.80      103.68     12.99 o 
  -3   3   2      261.93      248.36      6.87 o 
  -2   3   2       30.13       32.71      4.75 o 
  -1   3   2     7786.93     8219.16    199.84 o 
   0   3   2     3057.72     3111.09     35.91 o 
   1   3   2      249.94      218.09      8.35 o 
   2   3   2     1070.82     1015.87     17.27 o 
   3   3   2      406.14      372.23     12.06 o 
   4   3   2      207.90      172.94     10.27 o 
   5   3   2       22.14       19.37      6.57 o 
   6   3   2      277.65      259.90     10.50 o 
   7   3   2      131.11      111.73     12.44 o 
   8   3   2      112.07      124.78     13.52 o 
   9   3   2       90.66       66.35     12.36 o 
  10   3   2      182.43      114.03     18.17 o 
  11   3   2       28.53       -4.73     13.79 o 
  12   3   2       16.59       43.47     25.77 o 
  13   3   2       74.18      119.76     29.58 o 
 -14   4   2      101.97      138.54     29.50 o 
 -13   4   2        2.59       -8.61     14.84 o 
 -12   4   2        0.11      -11.50     13.71 o 
 -11   4   2       24.74       20.67     13.60 o 
 -10   4   2       10.49        4.97     11.67 o 
  -9   4   2      382.00      370.94     28.19 o 
  -8   4   2      283.15      279.51     25.01 o 
  -7   4   2       39.40       34.27     11.26 o 
  -6   4   2      437.44      375.30     12.28 o 
  -5   4   2     1902.52     1841.59     21.99 o 
  -4   4   2      728.74      763.02     12.64 o 
  -3   4   2       93.90       91.30      5.41 o 
  -2   4   2     1161.42     1150.50     14.96 o 
  -1   4   2     4172.96     4129.04     47.83 o 
   0   4   2      544.08      496.58     13.67 o 
   1   4   2       22.22       15.13      3.85 o 
   2   4   2      417.98      438.73     11.49 o 
   3   4   2       30.43       42.61      6.53 o 
   4   4   2      190.25      196.11     10.08 o 
   5   4   2      488.90      430.42     14.35 o 
   6   4   2     1620.26     1724.20     21.31 o 
   7   4   2     1142.14     1124.19     29.64 o 
   8   4   2      403.54      357.62     17.25 o 
   9   4   2      504.10      524.76     19.69 o 
  10   4   2       37.13       26.39     12.39 o 
  11   4   2      217.70      207.35     29.59 o 
  12   4   2       20.42       14.45     19.06 o 
  13   4   2       25.48       13.35     21.58 o 
 -14   5   2       19.87       22.12     36.47 o 
 -13   5   2        2.16      -14.92     15.90 o 
 -12   5   2      165.81      281.78     27.76 o 
 -11   5   2       35.40       41.83     15.52 o 
 -10   5   2        6.11       11.34     12.39 o 
  -9   5   2      331.08      359.51     24.97 o 
  -8   5   2        0.31       -9.19      8.09 o 
  -7   5   2      480.04      457.52     18.25 o 
  -6   5   2      372.02      385.95      9.96 o 
  -5   5   2        0.41       -2.09      3.87 o 
  -4   5   2      669.62      648.64     13.61 o 
  -3   5   2     2531.57     2527.41     34.57 o 
  -2   5   2     2120.82     2151.16     24.51 o 
  -1   5   2      797.26      774.76     20.18 o 
   0   5   2      906.44      887.54     12.62 o 
   1   5   2      204.97      200.51      7.24 o 
   2   5   2       48.91       69.06     14.74 o 
   3   5   2     1337.94     1331.82     22.19 o 
   4   5   2       73.28       48.22      7.82 o 
   5   5   2       39.18       30.01      7.48 o 
   6   5   2     3594.29     3623.18     46.95 o 
   7   5   2      635.33      608.09     19.13 o 
   8   5   2       24.84       10.66      9.06 o 
   9   5   2     3070.61     3030.47     46.39 o 
  10   5   2       24.51       17.04     12.12 o 
  11   5   2       39.23       32.62     19.48 o 
  12   5   2       16.34       14.65     20.13 o 
  13   5   2        4.01      -12.07     19.90 o 
 -14   6   2       36.12       63.04     27.81 o 
 -13   6   2      133.39      156.81     28.02 o 
 -12   6   2      467.16      493.54     26.36 o 
 -11   6   2      363.69      472.84     30.76 o 
 -10   6   2      497.29      511.84     23.41 o 
  -9   6   2       12.24        4.56     10.46 o 
  -8   6   2       31.26       19.05      8.80 o 
  -7   6   2       85.91       94.89     19.39 o 
  -6   6   2     1411.34     1433.75     40.36 o 
  -5   6   2      208.52      202.85     10.94 o 
  -4   6   2     1995.43     2052.86     23.83 o 
  -3   6   2      243.55      250.47      8.16 o 
  -2   6   2     1313.51     1260.91     18.39 o 
  -1   6   2      127.40      118.15     12.67 o 
   0   6   2        2.56       -0.45      2.94 o 
   1   6   2      117.46      111.79      6.88 o 
   2   6   2      104.05       80.47      8.76 o 
   3   6   2     1137.80     1236.43     22.01 o 
   4   6   2     1259.68     1212.31     22.93 o 
   5   6   2       20.34        8.47      6.05 o 
   6   6   2      474.19      464.83     16.42 o 
   7   6   2     2279.19     2371.47     54.77 o 
   8   6   2       29.50       25.36      9.96 o 
   9   6   2      937.13      960.41     31.28 o 
  10   6   2      300.02      355.47     27.26 o 
  11   6   2      371.94      357.84     52.93 o 
  12   6   2        1.74       -2.26     17.98 o 
  13   6   2       19.86       23.17     24.30 o 
 -14   7   2        2.61        7.95     23.08 o 
 -13   7   2        0.05      -20.11     17.80 o 
 -12   7   2      979.14      957.43     34.86 o 
 -11   7   2        0.21       -0.90     13.48 o 
 -10   7   2        3.17        7.77     12.24 o 
  -9   7   2       19.99        1.49     10.94 o 
  -8   7   2        4.60       -5.22      7.53 o 
  -7   7   2      114.29      133.58     15.30 o 
  -6   7   2       12.37        9.35      5.83 o 
  -5   7   2     1417.02     1433.39     23.24 o 
  -4   7   2     2611.88     2653.91     40.63 o 
  -3   7   2      858.67      874.03     20.65 o 
  -2   7   2      145.99      135.62     10.25 o 
  -1   7   2      209.77      186.56     10.05 o 
   0   7   2       50.31       49.66      5.69 o 
   1   7   2     2222.50     2306.77     31.11 o 
   2   7   2     2132.53     2330.63     49.28 o 
   3   7   2     1850.43     1947.16     28.82 o 
   4   7   2      181.69      198.40     11.95 o 
   5   7   2       94.37       69.42     13.87 o 
   6   7   2     2089.60     2121.58     35.02 o 
   7   7   2      149.74      111.25     13.48 o 
   8   7   2      277.36      319.53     19.15 o 
   9   7   2      394.92      401.97     40.68 o 
  10   7   2       20.65        5.96     12.44 o 
  11   7   2       23.43       19.46     28.22 o 
  12   7   2       24.48       34.55     21.92 o 
  13   7   2        7.18       10.68     21.41 o 
 -13   8   2       13.92        9.77     21.92 o 
 -12   8   2        5.81        0.00     15.21 o 
 -11   8   2       13.78       12.70     15.24 o 
 -10   8   2     1020.23     1038.86     33.23 o 
  -9   8   2       19.40       20.53     12.75 o 
  -8   8   2      244.13      350.14     24.04 o 
  -7   8   2      896.37      902.57     26.34 o 
  -6   8   2        0.16       -0.86      5.76 o 
  -5   8   2     3744.30     3977.50     43.36 o 
  -4   8   2      126.72      161.41     17.28 o 
  -3   8   2      356.52      339.96     11.21 o 
  -2   8   2        1.90       -6.41      5.13 o 
  -1   8   2       88.64       99.41     10.74 o 
   0   8   2      515.07      530.15     12.70 o 
   1   8   2     8573.45     9031.32     79.86 o 
   2   8   2     4828.18     5305.23     57.27 o 
   3   8   2     2613.54     2703.98     58.37 o 
   4   8   2      705.98      659.13     17.91 o 
   5   8   2      162.51      153.08     13.18 o 
   6   8   2      165.08      157.25     14.47 o 
   7   8   2        6.49        6.27      8.88 o 
   8   8   2     1568.38     1568.19     33.47 o 
   9   8   2      438.86      439.60     22.91 o 
  10   8   2        9.52        3.65     12.63 o 
  11   8   2       50.42       41.67     21.65 o 
  12   8   2       39.28       59.43     24.64 o 
  13   8   2       45.84       75.89     29.13 o 
 -13   9   2        0.05       -0.87     19.64 o 
 -12   9   2       49.10       30.54     16.92 o 
 -11   9   2       10.16       21.50     15.60 o 
 -10   9   2      702.42      699.13     27.88 o 
  -9   9   2      575.68      559.50     28.48 o 
  -8   9   2      403.38      394.60     19.72 o 
  -7   9   2       26.78        8.86      8.61 o 
  -6   9   2      909.72      898.17     25.64 o 
  -5   9   2     1292.06     1384.91     33.52 o 
  -4   9   2      386.11      401.25     12.22 o 
  -3   9   2       16.21       13.91      9.00 o 
  -2   9   2      404.36      415.60     21.66 o 
  -1   9   2      900.32      858.65     22.16 o 
   0   9   2     1414.37     1386.84     21.89 o 
   1   9   2      192.80      194.33     10.88 o 
   2   9   2      769.43      712.30     19.48 o 
   3   9   2      135.44      108.51     21.36 o 
   4   9   2      657.39      645.25     18.42 o 
   5   9   2      791.24      766.29     23.99 o 
   6   9   2      102.44       79.26     11.97 o 
   7   9   2      341.45      332.08     17.28 o 
   8   9   2     1036.31      973.86     27.36 o 
   9   9   2      479.75      491.20     24.15 o 
  10   9   2       11.32       -1.23     11.94 o 
  11   9   2       16.10       -2.26     18.06 o 
  12   9   2      133.08      200.67     34.80 o 
 -13  10   2        6.75      -11.45     27.20 o 
 -12  10   2       40.18       21.42     21.34 o 
 -11  10   2      228.90      312.36     30.69 o 
 -10  10   2      122.76      208.96     44.93 o 
  -9  10   2        0.07      -11.72     10.46 o 
  -8  10   2      182.76      210.39     26.20 o 
  -7  10   2        4.69       -7.52      7.46 o 
  -6  10   2      119.98      113.05     12.39 o 
  -5  10   2       43.46       38.16      7.97 o 
  -4  10   2      507.95      539.38     16.30 o 
  -3  10   2      130.70      134.17     34.03 o 
  -2  10   2        5.74        3.13      7.04 o 
  -1  10   2        1.97        5.90      6.52 o 
   0  10   2      664.77      702.76     18.77 o 
   1  10   2        5.07        1.03      6.09 o 
   2  10   2       76.90       67.38     10.37 o 
   3  10   2        2.22       -4.37      6.18 o 
   4  10   2       60.20       45.21      8.93 o 
   5  10   2      294.58      254.75     23.45 o 
   6  10   2      209.52      197.01     17.43 o 
   7  10   2     1827.08     1851.57     36.47 o 
   8  10   2        2.44       -6.73      9.80 o 
   9  10   2       83.48       76.98     17.28 o 
  10  10   2        5.18       -7.12     12.43 o 
  11  10   2       28.73       16.89     20.46 o 
  12  10   2        0.93        6.29     21.46 o 
 -13  11   2       44.73       82.41     37.08 o 
 -12  11   2      112.98      127.67     41.92 o 
 -11  11   2       86.89       86.65     23.23 o 
 -10  11   2      106.37      110.89     19.64 o 
  -9  11   2        2.40      -16.58     11.74 o 
  -8  11   2      299.89      375.52     26.56 o 
  -7  11   2       29.99        8.17      9.25 o 
  -6  11   2      303.88      276.28     14.85 o 
  -5  11   2       20.07        9.08      6.99 o 
  -4  11   2      167.77      173.46     29.27 o 
  -3  11   2       35.63       27.53     13.42 o 
  -2  11   2        1.78       -0.90      6.58 o 
  -1  11   2      411.72      387.32     16.89 o 
   0  11   2      177.88      181.95     14.23 o 
   1  11   2     2265.42     2435.40     38.91 o 
   2  11   2      162.32      125.36     15.26 o 
   3  11   2      983.69      918.55     24.88 o 
   4  11   2      655.24      676.34     22.50 o 
   5  11   2      583.04      555.81     19.17 o 
   6  11   2       32.26       21.95      9.99 o 
   7  11   2      689.39      684.03     23.38 o 
   8  11   2       71.48       79.96     15.04 o 
   9  11   2        3.09        5.20     12.90 o 
  10  11   2       58.37       68.11     30.96 o 
  11  11   2        2.55      -20.54     17.69 o 
  12  11   2       44.00       35.97     24.04 o 
 -12  12   2       27.64        0.82     24.68 o 
 -11  12   2       44.50       34.42     21.44 o 
 -10  12   2       25.72       18.82     19.00 o 
  -9  12   2       11.76        1.87     15.95 o 
  -8  12   2       71.53       46.55     30.43 o 
  -7  12   2       39.93       19.20     10.79 o 
  -6  12   2      157.75      155.27     26.72 o 
  -5  12   2       98.50      138.43     13.84 o 
  -4  12   2      354.66      356.95     17.79 o 
  -3  12   2      337.51      296.88     15.73 o 
  -2  12   2       15.15        5.02      8.58 o 
  -1  12   2      153.30      172.93     32.55 o 
   0  12   2        2.95       -0.37      7.33 o 
   1  12   2     2722.23     2748.90     68.30 o 
   2  12   2       40.78       16.43      9.31 o 
   3  12   2       53.84       37.82     13.81 o 
   4  12   2       88.74       73.77     13.12 o 
   5  12   2      249.83      296.07     19.76 o 
   6  12   2        3.18       -5.07      8.85 o 
   7  12   2       30.07       16.22     11.07 o 
   8  12   2        7.78        3.80     11.71 o 
   9  12   2       55.40       51.71     16.76 o 
  10  12   2      161.41      155.50     24.05 o 
  11  12   2       19.23       11.13     21.52 o 
 -12  13   2      131.62      182.55     45.53 o 
 -11  13   2        3.88        2.58     19.79 o 
 -10  13   2       37.73       16.67     20.42 o 
  -9  13   2       14.80      -10.20     15.51 o 
  -8  13   2       24.69        0.19     12.21 o 
  -7  13   2      230.79      304.56     30.62 o 
  -6  13   2        0.60       -6.48     10.68 o 
  -5  13   2      163.19      149.38     34.65 o 
  -4  13   2     2604.79     2641.80     41.95 o 
  -3  13   2        1.51       -0.62      8.90 o 
  -2  13   2      268.89      269.03     68.44 o 
  -1  13   2      513.34      466.64     25.13 o 
   0  13   2      231.54      238.11     17.64 o 
   1  13   2     1205.25     1219.64     29.50 o 
   2  13   2        0.00      -10.98      7.32 o 
   3  13   2       68.94       72.31     13.17 o 
   4  13   2       38.65       34.39     11.49 o 
   5  13   2       21.26       12.56     11.08 o 
   6  13   2      121.56      164.93     27.55 o 
   7  13   2      138.20       92.26     15.54 o 
   8  13   2        0.53      -10.62     10.62 o 
   9  13   2      519.92      566.54     29.99 o 
  10  13   2        0.02      -11.29     15.28 o 
  11  13   2       24.10       11.42     34.15 o 
 -11  14   2       12.35       46.08     33.33 o 
 -10  14   2      121.25      106.70     25.88 o 
  -9  14   2        0.89        4.63     17.86 o 
  -8  14   2        0.50       -6.30     12.59 o 
  -7  14   2        1.07       -8.22     11.81 o 
  -6  14   2        5.57      -14.76     10.86 o 
  -5  14   2      292.77      306.92     43.31 o 
  -4  14   2      675.26      723.50     26.03 o 
  -3  14   2      139.84      136.02     22.50 o 
  -2  14   2        0.16       15.37     13.50 o 
  -1  14   2      201.88      201.60     25.36 o 
   0  14   2      183.74      197.03     18.05 o 
   1  14   2      271.73      298.56     28.65 o 
   2  14   2       65.44       35.32     11.66 o 
   3  14   2        2.31       -3.04      9.44 o 
   4  14   2        9.61        1.64     10.28 o 
   5  14   2       31.99       17.01     11.14 o 
   6  14   2       60.02       16.55     12.87 o 
   7  14   2       78.56       61.74     14.35 o 
   8  14   2        4.71       -4.43     11.19 o 
   9  14   2      116.30      113.00     22.02 o 
  10  14   2        3.25      -17.05     15.79 o 
  11  14   2        8.44        3.13     23.46 o 
 -11  15   2        2.70      -35.68     23.79 o 
 -10  15   2        4.76      -13.90     18.51 o 
  -9  15   2      142.16       65.91     58.25 o 
  -8  15   2       21.01        0.14     14.42 o 
  -7  15   2       75.25       52.55     30.27 o 
  -6  15   2       93.06       41.79     28.42 o 
  -5  15   2      189.94      167.18     40.44 o 
  -4  15   2      818.94      851.81     29.25 o 
  -3  15   2      355.56      364.75     33.95 o 
  -2  15   2     2603.31     2599.75     62.89 o 
  -1  15   2      383.97      353.65     37.52 o 
   0  15   2      448.09      425.32     26.69 o 
   1  15   2      269.68      282.70     30.22 o 
   2  15   2      200.05      236.66     28.06 o 
   3  15   2        4.55        7.46     10.84 o 
   4  15   2        7.84        0.38     11.35 o 
   5  15   2      218.82      212.28     21.72 o 
   6  15   2      736.18      725.63     28.59 o 
   7  15   2      164.87      196.99     68.33 o 
   8  15   2       22.45       28.11     16.04 o 
   9  15   2      402.49      500.17     31.34 o 
  10  15   2        0.22       -7.52     16.77 o 
 -10  16   2        6.50        4.27     20.82 o 
  -9  16   2       70.74       35.06     17.91 o 
  -8  16   2        5.93      -13.77     13.80 o 
  -7  16   2       72.74       33.35     25.56 o 
  -6  16   2        0.33       -7.76     12.08 o 
  -5  16   2       89.02       76.08     29.76 o 
  -4  16   2        1.68       -3.50     11.92 o 
  -3  16   2        2.16       -5.39     14.46 o 
  -2  16   2       14.05        2.44     14.90 o 
  -1  16   2      658.93      627.35     46.69 o 
   0  16   2      940.05      871.85     38.29 o 
   1  16   2       12.00       14.79     15.13 o 
   2  16   2        3.44       -9.39     13.17 o 
   3  16   2      747.66      723.54     35.78 o 
   4  16   2        3.56        6.80     14.33 o 
   5  16   2       58.83       89.22     25.70 o 
   6  16   2       65.22       52.14     20.94 o 
   7  16   2       23.74       26.44     20.31 o 
   8  16   2      125.65      133.88     40.83 o 
   9  16   2       23.85       12.97     22.96 o 
 -10  17   2        2.57       -7.32     19.53 o 
  -9  17   2       34.28        3.67     16.33 o 
  -8  17   2      108.35       64.35     23.92 o 
  -7  17   2       34.08        4.92     15.75 o 
  -6  17   2       83.25       82.75     33.24 o 
  -5  17   2      122.57       57.51     18.63 o 
  -4  17   2        0.34      -15.21     11.81 o 
  -3  17   2      506.78      436.60     28.84 o 
  -2  17   2      448.75      439.61     29.35 o 
  -1  17   2       21.59       10.36     16.07 o 
   0  17   2      657.29      651.03     34.46 o 
   1  17   2       48.02       28.57     18.14 o 
   2  17   2      716.29      743.67     37.11 o 
   3  17   2       33.68       43.96     30.88 o 
   4  17   2      119.54      109.76     24.15 o 
   5  17   2       23.24       29.82     20.07 o 
   6  17   2       12.78       -9.97     17.91 o 
   7  17   2        0.51       -7.47     18.73 o 
   8  17   2        0.69      -18.34     26.86 o 
   9  17   2        9.41       14.66     32.92 o 
  -9  18   2        5.58        9.09     18.46 o 
  -8  18   2        0.57      -20.85     15.89 o 
  -7  18   2      213.62      180.71     70.02 o 
  -6  18   2       13.41        1.42     19.67 o 
  -5  18   2        0.06      -11.95     13.91 o 
  -4  18   2       29.38        6.78     14.85 o 
  -3  18   2      114.73       76.26     50.10 o 
  -2  18   2      221.99      223.11     90.32 o 
  -1  18   2       73.21       70.87     21.64 o 
   0  18   2       58.69       59.67     18.58 o 
   1  18   2        0.86      -13.60     14.59 o 
   2  18   2        8.14       11.93     16.73 o 
   3  18   2        3.75       10.69     16.68 o 
   4  18   2      137.59      142.65     28.07 o 
   5  18   2        0.91        0.37     17.81 o 
   6  18   2        0.12       -6.40     19.03 o 
   7  18   2       57.67       48.14     25.24 o 
   8  18   2        2.81        5.32     30.81 o 
  -8  19   2       31.67       58.86     29.31 o 
  -7  19   2       40.62       12.97     21.98 o 
  -6  19   2       15.99       -5.55     20.35 o 
  -5  19   2        1.29      -12.27     13.73 o 
  -4  19   2        3.35       -2.98     14.43 o 
  -3  19   2       66.25       29.14     16.13 o 
  -2  19   2       71.56       86.47     23.54 o 
  -1  19   2      104.16      127.25     32.99 o 
   0  19   2       45.71       69.33     22.43 o 
   1  19   2        0.07       -7.13     15.34 o 
   2  19   2       41.84       31.66     20.31 o 
   3  19   2       16.92       17.88     20.21 o 
   4  19   2       34.32       11.22     19.72 o 
   5  19   2      112.25      161.07     31.28 o 
   6  19   2       13.43       11.09     21.25 o 
   7  19   2        3.53       -0.86     22.43 o 
  -7  20   2      123.94       63.20     59.78 o 
  -6  20   2        5.34      -14.14     19.37 o 
  -5  20   2       19.85       -3.05     15.51 o 
  -4  20   2        0.05      -19.82     14.35 o 
  -3  20   2       19.87        1.29     15.28 o 
  -2  20   2      220.88      257.77     86.98 o 
  -1  20   2        7.92       25.19     20.55 o 
   0  20   2        9.25       -6.49     17.14 o 
   1  20   2      301.30      447.96     43.29 o 
   2  20   2        7.22      -19.15     16.11 o 
   3  20   2       48.27       78.56     25.53 o 
   4  20   2      345.80      387.55     91.31 o 
   5  20   2       23.02       41.41     24.79 o 
   6  20   2       50.73       80.47     43.25 o 
  -6  21   2        4.63       -4.54     23.23 o 
  -5  21   2       54.25       27.84     23.41 o 
  -4  21   2       47.60       40.34     19.49 o 
  -3  21   2       76.08       78.94     20.97 o 
  -2  21   2      187.19      235.15     58.96 o 
  -1  21   2       48.12       31.19     21.54 o 
   0  21   2       26.79        0.40     19.54 o 
   1  21   2        7.48        1.17     19.06 o 
   2  21   2        7.38      -21.40     18.28 o 
   3  21   2        7.33        1.32     19.20 o 
   4  21   2       59.20       49.63     25.38 o 
   5  21   2      132.80      156.97     34.43 o 
  -4  22   2       20.66       -3.48     17.30 o 
  -3  22   2       63.37       35.88     20.11 o 
  -2  22   2       74.05       80.71     26.77 o 
  -1  22   2      151.40      194.42     34.77 o 
   0  22   2       54.88       47.04     25.57 o 
   1  22   2       24.50       49.68     24.88 o 
   2  22   2        0.03       -1.88     23.48 o 
   3  22   2        1.82      -26.97     18.14 o 
 -14   1   3        2.95       -2.85     15.70 o 
 -13   1   3       39.62       31.79     19.80 o 
 -12   1   3       22.70       14.17     14.96 o 
 -11   1   3       27.91       26.08     13.50 o 
 -10   1   3       64.21       62.44     14.91 o 
  -9   1   3        0.51        1.97     10.11 o 
  -8   1   3       36.12       39.68     10.98 o 
  -7   1   3       88.52      109.72     14.15 o 
  -6   1   3      271.57      250.67      8.09 o 
  -5   1   3      679.41      675.16     14.67 o 
  -4   1   3      165.40      160.34     14.04 o 
  -3   1   3     1652.47     1622.71     20.29 o 
  -2   1   3     1516.58     1484.24     21.32 o 
  -1   1   3     3014.37     3027.87     40.15 o 
   0   1   3     3742.83     3815.08     38.43 o 
   1   1   3      504.14      472.91      9.32 o 
   2   1   3       31.28       33.38      4.37 o 
   3   1   3        0.98       -1.18      5.39 o 
   4   1   3      173.66      201.16     14.07 o 
   5   1   3      329.28      302.04     13.52 o 
   6   1   3       18.83       15.83      8.03 o 
   7   1   3      463.24      472.38     18.22 o 
   8   1   3      557.21      560.35     20.43 o 
   9   1   3       12.50        3.92     10.23 o 
  10   1   3       64.23       97.31     15.76 o 
  11   1   3      314.25      330.53     79.89 o 
  12   1   3        6.18      -20.83     19.36 o 
  13   1   3        0.54      -19.60     21.98 o 
 -14   2   3       38.70       39.96     21.02 o 
 -13   2   3        4.05      -11.51     15.65 o 
 -12   2   3       29.40       33.61     15.85 o 
 -11   2   3       14.96       -4.09     12.60 o 
 -10   2   3       99.50      117.12     17.03 o 
  -9   2   3       20.32       13.22     12.66 o 
  -8   2   3      353.59      318.99     16.70 o 
  -7   2   3        0.13        4.49      8.47 o 
  -6   2   3      948.61      948.85     15.04 o 
  -5   2   3      163.40      160.79     14.50 o 
  -4   2   3        2.42       -1.32      4.29 o 
  -3   2   3      204.18      213.57      8.05 o 
  -2   2   3       25.41       19.69      5.18 o 
  -1   2   3      207.62      205.07     17.09 o 
   0   2   3       84.41       80.85      9.49 o 
   1   2   3     1160.38     1110.70     18.16 o 
   2   2   3      177.93      167.30      6.05 o 
   3   2   3     2506.97     2611.10     61.15 o 
   4   2   3      277.33      281.36     12.68 o 
   5   2   3      162.25      179.87     16.01 o 
   6   2   3      218.31      221.94     16.62 o 
   7   2   3       98.92      127.82     16.32 o 
   8   2   3        0.06      -12.06      8.04 o 
   9   2   3      606.96      646.24     22.71 o 
  10   2   3      125.31      112.57     32.26 o 
  11   2   3       42.52       56.76     21.91 o 
  12   2   3       81.73       54.08     23.95 o 
  13   2   3        0.24        9.10     22.07 o 
 -14   3   3        0.00        7.69     18.20 o 
 -13   3   3        8.52       -7.64     16.23 o 
 -12   3   3        0.43       -5.56     14.15 o 
 -11   3   3        1.63       -4.57     13.02 o 
 -10   3   3      196.80      229.19     22.19 o 
  -9   3   3      468.94      444.38     20.46 o 
  -8   3   3       19.72       23.05     10.64 o 
  -7   3   3      370.65      345.33     14.85 o 
  -6   3   3      585.46      558.24     11.79 o 
  -5   3   3      334.56      323.43     14.02 o 
  -4   3   3     2155.90     2226.32     32.12 o 
  -3   3   3      554.09      528.57     12.66 o 
  -2   3   3      445.60      419.13     10.28 o 
  -1   3   3     2457.17     2414.22     35.54 o 
   0   3   3      223.02      213.36     10.72 o 
   1   3   3     1745.19     1682.82     22.55 o 
   2   3   3      261.15      243.87      8.25 o 
   3   3   3     1056.22     1112.67    126.80 o 
   4   3   3     3467.34     3448.00     50.88 o 
   5   3   3      260.52      252.59     14.80 o 
   6   3   3       19.59        2.82      7.63 o 
   7   3   3       43.26       29.78      9.41 o 
   8   3   3       16.97       13.16      9.43 o 
   9   3   3      170.35      161.74     27.71 o 
  10   3   3       41.04       25.83     13.88 o 
  11   3   3      235.16      281.61     45.23 o 
  12   3   3       28.07       -1.77     19.44 o 
  13   3   3        3.27        4.26     22.48 o 
 -14   4   3       44.19       27.20     19.68 o 
 -13   4   3       16.93        5.45     16.94 o 
 -12   4   3      141.58      171.21     23.16 o 
 -11   4   3       29.32       35.68     14.63 o 
 -10   4   3        0.44        2.41     11.83 o 
  -9   4   3        1.99       -7.97      9.50 o 
  -8   4   3      110.84      126.68     15.52 o 
  -7   4   3        1.17       -1.01      6.80 o 
  -6   4   3       69.45       81.32      7.64 o 
  -5   4   3      408.03      391.92     20.31 o 
  -4   4   3     1284.22     1313.52     18.55 o 
  -3   4   3      497.05      459.38     11.14 o 
  -2   4   3      718.77      673.95     20.60 o 
  -1   4   3     1175.12     1177.13     45.43 o 
   0   4   3      170.47      173.78     13.20 o 
   1   4   3       52.46       54.05      7.02 o 
   2   4   3       46.01       42.43      6.18 o 
   3   4   3      724.15      704.89     18.15 o 
   4   4   3       50.39       40.19      8.51 o 
   5   4   3        2.49        2.20      6.49 o 
   6   4   3      213.22      214.15     26.32 o 
   7   4   3      417.00      380.31     16.80 o 
   8   4   3        8.67        5.30      9.73 o 
   9   4   3      283.07      352.75     45.27 o 
  10   4   3      174.06      125.77     19.41 o 
  11   4   3       10.28        7.90     17.60 o 
  12   4   3       12.46        2.35     20.45 o 
  13   4   3       48.57       45.58     27.28 o 
 -14   5   3        8.40       -1.29     18.72 o 
 -13   5   3       20.55       12.09     17.71 o 
 -12   5   3       34.03       46.92     18.53 o 
 -11   5   3       17.41       18.55     14.54 o 
 -10   5   3       76.96      103.85     17.11 o 
  -9   5   3      199.19      293.19     22.98 o 
  -8   5   3       24.72       35.61     11.67 o 
  -7   5   3      377.83      347.53     13.67 o 
  -6   5   3      228.36      235.75     11.71 o 
  -5   5   3       16.27       10.77      5.26 o 
  -4   5   3      158.33      167.48     15.43 o 
  -3   5   3        0.85       -1.76      3.98 o 
  -2   5   3       17.56       19.24      7.15 o 
  -1   5   3      183.36      208.08     14.55 o 
   0   5   3      260.73      237.21     11.75 o 
   1   5   3      903.07      927.70     16.27 o 
   2   5   3      417.99      407.90     13.00 o 
   3   5   3      416.07      394.88     13.70 o 
   4   5   3      721.14      645.61     21.31 o 
   5   5   3        3.54        2.57      6.62 o 
   6   5   3     1378.37     1379.32     29.32 o 
   7   5   3      782.35      734.77     22.84 o 
   8   5   3      436.20      401.41     18.60 o 
   9   5   3        0.96       -4.74      9.81 o 
  10   5   3        8.42       -1.37     12.68 o 
  11   5   3       80.37       64.77     23.02 o 
  12   5   3        2.00       17.18     21.38 o 
  13   5   3       14.48      -10.36     21.57 o 
 -14   6   3        0.27        1.86     17.50 o 
 -13   6   3       37.19       12.00     18.26 o 
 -12   6   3       64.43       39.42     27.61 o 
 -11   6   3       29.33       33.93     19.37 o 
 -10   6   3       12.08        9.58     12.77 o 
  -9   6   3        1.60       -9.47     10.48 o 
  -8   6   3      743.86      668.96     23.66 o 
  -7   6   3       20.57       28.35      8.63 o 
  -6   6   3      723.13      674.39     17.94 o 
  -5   6   3       77.16       96.51     14.40 o 
  -4   6   3      642.56      666.32     27.70 o 
  -3   6   3      222.67      242.46      8.33 o 
  -2   6   3      240.40      250.79     14.89 o 
  -1   6   3      874.51      823.18     21.12 o 
   0   6   3      163.15      191.23     14.28 o 
   1   6   3      643.10      600.36     14.30 o 
   2   6   3      483.18      437.93     17.07 o 
   3   6   3     2472.51     2590.17     35.59 o 
   4   6   3      158.88      183.02     15.68 o 
   5   6   3      190.33      206.53     18.71 o 
   6   6   3       94.14      117.53     13.81 o 
   7   6   3      441.31      440.33     18.40 o 
   8   6   3      377.23      352.38     18.49 o 
   9   6   3       55.62       37.97     13.47 o 
  10   6   3       28.22       25.59     13.65 o 
  11   6   3       89.62      120.78     40.01 o 
  12   6   3        1.49      -14.16     18.98 o 
 -13   7   3      157.28      181.04     33.43 o 
 -12   7   3        3.68       19.35     17.55 o 
 -11   7   3      145.16      169.30     22.22 o 
 -10   7   3        0.02       -9.37     12.41 o 
  -9   7   3       33.56       36.02     13.11 o 
  -8   7   3       11.38        6.92     10.55 o 
  -7   7   3        2.59       -1.90      7.30 o 
  -6   7   3       51.72       44.79      9.36 o 
  -5   7   3      269.11      281.62     20.38 o 
  -4   7   3        2.12        5.20      5.18 o 
  -3   7   3      451.42      450.66     16.80 o 
  -2   7   3      458.01      457.32     19.10 o 
  -1   7   3      372.40      333.72     16.29 o 
   0   7   3      930.98      876.04     27.65 o 
   1   7   3        0.93       -4.23      4.42 o 
   2   7   3       26.49       17.80      7.25 o 
   3   7   3      172.02      181.70     20.00 o 
   4   7   3        3.03       -3.22      6.39 o 
   5   7   3       28.75       19.61      8.50 o 
   6   7   3      367.94      336.24     15.84 o 
   7   7   3        7.36       -5.01      9.02 o 
   8   7   3     1026.91      993.35     28.25 o 
   9   7   3       26.90        8.64     10.79 o 
  10   7   3      200.18      232.80     25.25 o 
  11   7   3       58.05       45.28     20.57 o 
  12   7   3        7.84        6.67     21.80 o 
 -13   8   3       16.68        1.35     22.60 o 
 -12   8   3        0.82      -15.48     20.48 o 
 -11   8   3      139.31      170.09     36.20 o 
 -10   8   3        6.05       -0.54     16.62 o 
  -9   8   3       59.63       87.22     16.94 o 
  -8   8   3       43.37       58.44     14.52 o 
  -7   8   3        4.44       -2.90      7.97 o 
  -6   8   3      174.76      210.42     15.29 o 
  -5   8   3      219.88      235.41     21.56 o 
  -4   8   3      306.82      302.66     12.13 o 
  -3   8   3       24.99       36.11      9.34 o 
  -2   8   3       82.91       81.90     15.70 o 
  -1   8   3      703.43      695.41     20.83 o 
   0   8   3      155.08      204.58     15.97 o 
   1   8   3     1510.60     1507.08     22.47 o 
   2   8   3      103.10      110.10     11.41 o 
   3   8   3      181.01      181.83     20.06 o 
   4   8   3       54.06       49.72      9.36 o 
   5   8   3       23.91       30.78      9.25 o 
   6   8   3     1176.90     1152.46     30.95 o 
   7   8   3      192.49      202.24     22.20 o 
   8   8   3      145.20      167.84     20.79 o 
   9   8   3      218.35      248.82     42.88 o 
  10   8   3       23.77       26.81     15.82 o 
  11   8   3       28.09        5.77     19.30 o 
  12   8   3       80.82       97.55     27.61 o 
 -13   9   3       20.70       25.61     23.66 o 
 -12   9   3      162.94      205.98     49.73 o 
 -11   9   3       58.75       80.12     24.35 o 
 -10   9   3        0.53       -5.82     16.33 o 
  -9   9   3       58.40       49.08     19.52 o 
  -8   9   3       85.51       74.46     18.18 o 
  -7   9   3       58.92       35.65     12.31 o 
  -6   9   3        7.79        5.31     10.29 o 
  -5   9   3       42.30       43.50      9.69 o 
  -4   9   3        3.73        3.91      6.79 o 
  -3   9   3      577.21      533.89     19.14 o 
  -2   9   3      294.60      266.74     15.15 o 
  -1   9   3       32.12       30.70      9.42 o 
   0   9   3      100.90       95.95      7.98 o 
   1   9   3       49.30       57.61      8.77 o 
   2   9   3        5.18       -4.22      6.14 o 
   3   9   3        3.05       -3.36      6.88 o 
   4   9   3        1.18       -6.08      6.88 o 
   5   9   3       61.34       63.18     11.53 o 
   6   9   3      609.65      641.39     22.52 o 
   7   9   3      694.51      645.27     23.14 o 
   8   9   3      160.15      181.60     19.20 o 
   9   9   3        0.01      -15.70     10.47 o 
  10   9   3       22.84       23.30     19.70 o 
  11   9   3       22.26        1.15     19.05 o 
  12   9   3        2.47       -4.70     21.18 o 
 -13  10   3       77.19       55.87     27.05 o 
 -12  10   3       64.73       72.35     29.07 o 
 -11  10   3       74.53       51.36     23.77 o 
 -10  10   3        0.60      -11.97     16.67 o 
  -9  10   3       37.13       12.72     17.48 o 
  -8  10   3       15.19        0.43     12.08 o 
  -7  10   3        7.22       -4.80     10.44 o 
  -6  10   3       48.63       25.48     11.41 o 
  -5  10   3      279.87      285.96     15.21 o 
  -4  10   3     1262.32     1301.24     31.52 o 
  -3  10   3      313.86      304.22     15.55 o 
  -2  10   3     1260.27     1264.05     30.15 o 
  -1  10   3     1290.66     1273.13     30.28 o 
   0  10   3      167.49      214.81     18.03 o 
   1  10   3      822.32      795.36     21.03 o 
   2  10   3        0.37       -6.55      6.47 o 
   3  10   3        1.12       -6.50      7.08 o 
   4  10   3        4.85        2.67      8.62 o 
   5  10   3       21.62        1.31      8.24 o 
   6  10   3      369.60      396.61     18.38 o 
   7  10   3      139.37      187.51     18.19 o 
   8  10   3       18.66       17.44     12.21 o 
   9  10   3      302.69      390.09     26.92 o 
  10  10   3        0.31      -13.91     13.64 o 
  11  10   3       49.50       42.18     24.01 o 
 -12  11   3       87.96       67.65     26.57 o 
 -11  11   3       54.86       60.83     24.66 o 
 -10  11   3      100.58       60.93     23.82 o 
  -9  11   3       54.05       55.58     38.41 o 
  -8  11   3        2.18        0.34     12.11 o 
  -7  11   3       76.21       54.43     14.74 o 
  -6  11   3       81.20       74.73     18.18 o 
  -5  11   3      111.23      116.93     21.94 o 
  -4  11   3      145.58      164.33     18.07 o 
  -3  11   3       24.32       29.56     10.52 o 
  -2  11   3       54.46       49.56     11.80 o 
  -1  11   3        5.22        2.49      8.19 o 
   0  11   3      747.01      751.94     24.42 o 
   1  11   3      311.63      292.83     23.45 o 
   2  11   3      114.14       93.03     26.58 o 
   3  11   3       36.58       19.30      9.42 o 
   4  11   3      151.69      192.99     17.62 o 
   5  11   3      116.43       98.73     13.86 o 
   6  11   3     1057.71     1015.82     27.91 o 
   7  11   3      616.80      601.03     23.03 o 
   8  11   3        0.26       -9.78     11.23 o 
   9  11   3        7.36        0.69     13.72 o 
  10  11   3        4.11       -7.57     15.64 o 
  11  11   3       26.92       34.37     21.51 o 
 -12  12   3        0.05      -23.18     21.03 o 
 -11  12   3       79.94       69.69     25.44 o 
 -10  12   3       13.88       -1.36     18.28 o 
  -9  12   3        1.36      -13.69     15.52 o 
  -8  12   3      160.51      174.87     21.59 o 
  -7  12   3       21.40        2.45     12.39 o 
  -6  12   3       15.61       -6.17     11.54 o 
  -5  12   3       29.96       39.41     10.97 o 
  -4  12   3        8.83        4.74      9.06 o 
  -3  12   3        9.14       -0.01      9.04 o 
  -2  12   3      220.38      218.39     17.22 o 
  -1  12   3      184.80      238.54     19.66 o 
   0  12   3      101.53      116.00     20.21 o 
   1  12   3       72.30       69.31     17.90 o 
   2  12   3       31.98       45.34     16.37 o 
   3  12   3      276.14      298.89     53.24 o 
   4  12   3      101.16       98.42     20.72 o 
   5  12   3      319.91      379.50     41.75 o 
   6  12   3      456.86      485.13     20.53 o 
   7  12   3       96.50       93.48     18.85 o 
   8  12   3        1.21       -8.34     11.89 o 
   9  12   3      193.80      317.00     29.48 o 
  10  12   3       27.28       33.43     18.90 o 
  11  12   3        0.03      -22.83     16.34 o 
 -11  13   3       18.04       -9.60     19.73 o 
 -10  13   3        1.67      -12.77     19.24 o 
  -9  13   3       67.82       67.91     29.52 o 
  -8  13   3       20.45        7.25     13.63 o 
  -7  13   3       29.06       21.28     13.54 o 
  -6  13   3       18.00        7.22     12.27 o 
  -5  13   3      248.43      291.05     18.26 o 
  -4  13   3      359.14      356.48     17.90 o 
  -3  13   3      156.93      203.03     40.67 o 
  -2  13   3      129.54      151.69     18.70 o 
  -1  13   3      436.98      433.29     20.38 o 
   0  13   3      199.37      236.90     45.81 o 
   1  13   3       16.32       13.91     13.06 o 
   2  13   3       35.06       48.42     17.36 o 
   3  13   3       81.89       95.82     20.87 o 
   4  13   3      133.60      142.93     25.80 o 
   5  13   3       94.31      118.37     26.69 o 
   6  13   3       96.68      101.43     27.78 o 
   7  13   3       99.87       76.90     19.92 o 
   8  13   3       15.76       17.33     17.53 o 
   9  13   3        0.01      -18.37     19.57 o 
  10  13   3       34.42       79.52     28.68 o 
 -11  14   3        0.20        8.13     22.78 o 
 -10  14   3        3.50        0.83     21.04 o 
  -9  14   3        0.63       -9.01     17.64 o 
  -8  14   3      181.66      182.03     35.35 o 
  -7  14   3       14.25       -2.39     13.80 o 
  -6  14   3      102.30       90.13     18.27 o 
  -5  14   3      366.59      430.49     21.69 o 
  -4  14   3      142.51      162.74     21.69 o 
  -3  14   3      130.88      168.72     23.41 o 
  -2  14   3       84.47       83.64     15.76 o 
  -1  14   3       79.54       73.83     20.80 o 
   0  14   3      367.10      341.07     33.74 o 
   1  14   3       18.15       19.09     14.45 o 
   2  14   3      263.48      287.24     31.36 o 
   3  14   3      471.96      418.09     27.88 o 
   4  14   3       53.70       43.47     18.86 o 
   5  14   3      154.73      227.27     30.65 o 
   6  14   3       38.67       45.67     21.29 o 
   7  14   3       42.90       27.22     20.75 o 
   8  14   3       52.35       37.11     26.55 o 
   9  14   3        1.03       -0.32     21.20 o 
  10  14   3        1.57       -3.00     24.82 o 
 -10  15   3       15.28       11.54     20.24 o 
  -9  15   3        4.98      -15.96     17.75 o 
  -8  15   3       39.90       48.14     18.87 o 
  -7  15   3       41.54       27.15     15.62 o 
  -6  15   3      119.78      106.93     23.49 o 
  -5  15   3      187.06      238.33     27.18 o 
  -4  15   3       89.81      138.11     19.86 o 
  -3  15   3      347.34      372.86     37.42 o 
  -2  15   3      200.80      296.45     32.42 o 
  -1  15   3      137.41      142.35     24.84 o 
   0  15   3      167.04      190.53     27.26 o 
   1  15   3      337.56      364.95     56.85 o 
   2  15   3       58.04       40.11     18.41 o 
   3  15   3      125.73      107.76     23.98 o 
   4  15   3        8.29       -2.59     16.61 o 
   5  15   3       57.77       36.77     20.07 o 
   6  15   3        8.94        9.03     17.95 o 
   7  15   3       14.07       -8.68     19.94 o 
   8  15   3       12.04       15.64     21.00 o 
   9  15   3        8.46        2.51     22.83 o 
 -10  16   3        0.08       -8.34     20.46 o 
  -9  16   3       63.59       51.57     24.21 o 
  -8  16   3      100.46       62.49     19.80 o 
  -7  16   3        3.32       10.87     16.25 o 
  -6  16   3       12.06        9.44     13.83 o 
  -5  16   3      220.71      288.64     35.85 o 
  -4  16   3      301.59      342.62     41.44 o 
  -3  16   3      123.75      149.31     46.35 o 
  -2  16   3      345.68      384.20     36.72 o 
  -1  16   3      114.48       93.48     23.31 o 
   0  16   3      148.33      206.59     28.55 o 
   1  16   3       52.41       23.93     18.20 o 
   2  16   3      187.47      214.30     35.62 o 
   3  16   3      425.85      419.59     37.70 o 
   4  16   3       49.33       46.49     21.03 o 
   5  16   3       53.33       65.37     27.33 o 
   6  16   3      141.95      161.81     30.89 o 
   7  16   3       50.70       55.80     25.59 o 
   8  16   3        1.94      -31.12     20.75 o 
   9  16   3      140.34      125.63     44.58 o 
  -9  17   3       74.65       54.57     25.86 o 
  -8  17   3        6.02       -7.54     16.67 o 
  -7  17   3       30.88       18.16     17.40 o 
  -6  17   3        4.98      -12.83     14.18 o 
  -5  17   3       55.15       37.37     16.47 o 
  -4  17   3       34.49       29.55     13.72 o 
  -3  17   3      263.41      292.83    109.06 o 
  -2  17   3      160.85      208.68     56.58 o 
  -1  17   3       30.12       37.60     19.14 o 
   0  17   3      198.92      208.69     30.66 o 
   1  17   3        2.82        0.86     15.89 o 
   2  17   3      108.03      140.35     50.34 o 
   3  17   3       10.68        5.47     17.87 o 
   4  17   3      192.67      249.49     34.34 o 
   5  17   3        9.59        2.59     19.40 o 
   6  17   3        9.97      -21.95     19.02 o 
   7  17   3        0.61      -18.41     20.88 o 
   8  17   3        1.40       -3.94     23.42 o 
  -8  18   3        2.52      -11.62     17.14 o 
  -7  18   3        1.42      -18.08     15.89 o 
  -6  18   3       28.66       11.78     16.69 o 
  -5  18   3       12.20        0.21     14.90 o 
  -4  18   3        2.43       -9.41     14.90 o 
  -3  18   3        1.98       -9.61     17.82 o 
  -2  18   3       82.73      113.99     26.12 o 
  -1  18   3       73.48      126.43     26.01 o 
   0  18   3        0.10      -11.40     15.93 o 
   1  18   3      150.36      173.53     30.13 o 
   2  18   3        1.22       -2.50     18.02 o 
   3  18   3       54.99       43.07     21.90 o 
   4  18   3        4.04       -0.40     18.32 o 
   5  18   3       33.75       29.59     22.09 o 
   6  18   3       32.53       27.35     24.29 o 
   7  18   3       63.15       77.92     28.20 o 
  -7  19   3        9.27       -5.17     18.03 o 
  -6  19   3        6.98        9.08     21.28 o 
  -5  19   3       25.71       16.85     21.02 o 
  -4  19   3        8.29      -19.35     14.42 o 
  -3  19   3       12.16       21.78     20.56 o 
  -2  19   3       25.61        7.05     19.62 o 
  -1  19   3       77.80       89.22     25.40 o 
   0  19   3       77.32      110.50     27.14 o 
   1  19   3        1.23      -19.53     16.84 o 
   2  19   3       38.08       68.40     23.85 o 
   3  19   3        3.19       -7.27     18.25 o 
   4  19   3      117.61      132.87     33.91 o 
   5  19   3        8.74       -2.21     32.14 o 
   6  19   3        0.46      -21.11     22.41 o 
  -6  20   3        1.02       -9.66     20.41 o 
  -5  20   3        0.60      -16.37     19.55 o 
  -4  20   3       21.28        1.70     16.38 o 
  -3  20   3       29.15       35.49     22.64 o 
  -2  20   3      145.37      132.71     29.63 o 
  -1  20   3       22.14       13.84     21.30 o 
   0  20   3        0.16        6.85     19.53 o 
   1  20   3        5.31      -11.03     18.62 o 
   2  20   3        0.98      -26.91     17.94 o 
   3  20   3       24.66       10.94     22.25 o 
   4  20   3       10.75       10.22     22.70 o 
   5  20   3       87.07      137.19     33.97 o 
  -5  21   3       36.34       14.86     24.56 o 
  -4  21   3        2.10      -13.91     17.51 o 
  -3  21   3       48.44       46.41     25.42 o 
  -2  21   3       31.02       33.87     23.95 o 
  -1  21   3       17.61       -2.19     19.78 o 
   0  21   3       65.95       68.25     27.09 o 
   1  21   3       12.00       -4.88     22.26 o 
   2  21   3       11.46        1.25     22.94 o 
   3  21   3       16.53       -5.10     22.58 o 
   4  21   3        2.45       -7.56     23.19 o 
  -2  22   3        3.62       14.74     25.00 o 
  -1  22   3       31.51       60.50     26.56 o 
   0  22   3       50.46       47.12     25.88 o 
   1  22   3       39.56       63.63     28.10 o 
 -14   0   4        6.15      -21.61     19.60 o 
 -13   0   4        6.05      -13.57     21.10 o 
 -12   0   4        0.13      -25.74     17.16 o 
 -11   0   4       46.63       16.32     33.54 o 
 -10   0   4       18.49       13.89     15.80 o 
  -9   0   4      458.42      463.11     34.42 o 
  -8   0   4      102.54       99.45     23.31 o 
  -7   0   4      239.02      259.30     31.29 o 
  -6   0   4      858.83      793.65     24.64 o 
  -5   0   4      112.96      156.94     35.58 o 
  -4   0   4     3677.83     3536.98     47.50 o 
  -3   0   4     9292.54     9733.72     88.59 o 
  -2   0   4       37.07       35.38     17.52 o 
  -1   0   4       67.03       50.64     12.98 o 
   0   0   4      151.24      161.56     16.74 o 
   1   0   4      329.66      305.73     16.26 o 
   2   0   4     1979.47     2052.70     31.32 o 
   3   0   4     4964.01     5191.06     53.29 o 
   4   0   4     1248.81     1227.06     38.20 o 
   5   0   4     1330.47     1273.37     74.88 o 
   6   0   4      131.14      161.21     26.31 o 
   7   0   4      684.98      652.51     32.26 o 
   8   0   4        3.67      -15.15     13.32 o 
   9   0   4      157.58      135.82     24.65 o 
  10   0   4        1.87      -11.16     15.93 o 
  11   0   4        6.75       -1.98     25.15 o 
  12   0   4       62.96       60.53     35.85 o 
 -14   1   4        5.23      -16.52     15.66 o 
 -13   1   4        2.10       -9.16     14.04 o 
 -12   1   4        1.89       -0.72     13.06 o 
 -11   1   4       30.56       34.22     15.42 o 
 -10   1   4      177.13      197.13     23.67 o 
  -9   1   4      170.56      167.36     18.77 o 
  -8   1   4        0.05       -5.37      8.92 o 
  -7   1   4       19.81       17.68     12.86 o 
  -6   1   4       18.89       22.78      6.83 o 
  -5   1   4     1591.66     1490.90     22.34 o 
  -4   1   4     1935.33     1943.97     25.94 o 
  -3   1   4     6701.93     6528.08     51.93 o 
  -2   1   4     2349.48     2347.03     39.66 o 
  -1   1   4       99.99      122.47     11.34 o 
   0   1   4        1.58        2.16      5.96 o 
   1   1   4      316.51      316.07      9.95 o 
   2   1   4      225.05      240.26     16.84 o 
   3   1   4      118.34      133.51      7.42 o 
   4   1   4       42.31       33.92      9.35 o 
   5   1   4       86.79       73.14     11.74 o 
   6   1   4      226.25      267.20     41.13 o 
   7   1   4       33.66       35.89     11.29 o 
   8   1   4       88.25       98.36     15.58 o 
   9   1   4      281.18      322.48     24.12 o 
  10   1   4        3.77       -5.17     12.04 o 
  11   1   4        1.82      -12.42     17.42 o 
  12   1   4        9.47      -16.21     19.75 o 
 -14   2   4        0.87       -7.05     17.34 o 
 -13   2   4        0.01       -9.29     16.92 o 
 -12   2   4       11.66        6.93     15.35 o 
 -11   2   4       39.88       28.10     15.71 o 
 -10   2   4        1.26       -9.66     11.55 o 
  -9   2   4      242.81      304.82     23.27 o 
  -8   2   4        0.00      -13.43      8.95 o 
  -7   2   4       60.50       81.92     13.05 o 
  -6   2   4      356.03      309.90     10.81 o 
  -5   2   4       32.51       30.68      8.17 o 
  -4   2   4     4886.91     4699.94     42.41 o 
  -3   2   4     5081.45     5204.51     49.88 o 
  -2   2   4       29.66       23.60      9.57 o 
  -1   2   4       26.12        6.02      8.07 o 
   0   2   4      441.61      431.99     16.63 o 
   1   2   4      158.75      170.26      8.79 o 
   2   2   4      163.80      174.49     12.92 o 
   3   2   4       39.64       43.34      5.69 o 
   4   2   4        0.67       -9.39      6.73 o 
   5   2   4       61.57       66.59     11.76 o 
   6   2   4       31.92       15.02      9.63 o 
   7   2   4        0.64      -13.14      8.76 o 
   8   2   4        6.99       -0.72     10.69 o 
   9   2   4      442.72      411.34     21.48 o 
  10   2   4      235.34      278.57     23.83 o 
  11   2   4       25.93       13.45     20.96 o 
  12   2   4       22.92        8.20     20.75 o 
 -13   3   4       12.70       -4.53     16.43 o 
 -12   3   4        6.10       -7.38     14.00 o 
 -11   3   4       10.01       -5.44     12.25 o 
 -10   3   4        0.02       -6.31     11.51 o 
  -9   3   4        0.03       -6.49     10.08 o 
  -8   3   4        3.00       -5.90      9.57 o 
  -7   3   4       94.42      108.76     15.42 o 
  -6   3   4        0.86       -9.62      6.41 o 
  -5   3   4        5.64       -0.49      5.97 o 
  -4   3   4      578.19      570.73     14.04 o 
  -3   3   4       14.14        5.20     12.25 o 
  -2   3   4      498.98      486.17     12.85 o 
  -1   3   4      263.26      232.12     13.13 o 
   0   3   4        5.80        4.46      8.04 o 
   1   3   4       19.47       10.38      5.85 o 
   2   3   4      227.34      226.64      8.56 o 
   3   3   4      170.50      185.80     14.42 o 
   4   3   4     1853.37     1841.03     33.12 o 
   5   3   4      129.73      153.50     17.00 o 
   6   3   4      229.96      257.68     19.27 o 
   7   3   4        7.93        1.20      9.46 o 
   8   3   4      805.67      809.28     26.75 o 
   9   3   4       38.57       33.13     13.58 o 
  10   3   4        5.00       -8.19     12.11 o 
  11   3   4        2.32        4.91     19.13 o 
  12   3   4        2.92      -26.48     21.61 o 
 -13   4   4       37.11       66.58     27.69 o 
 -12   4   4       47.84       47.42     23.81 o 
 -11   4   4      164.21      164.80     21.97 o 
 -10   4   4       10.45       16.59     12.79 o 
  -9   4   4       49.98       30.16     15.98 o 
  -8   4   4        0.12      -13.77      9.18 o 
  -7   4   4        2.25       -5.19      8.54 o 
  -6   4   4       14.32        0.07      7.23 o 
  -5   4   4        0.28       -9.12      6.08 o 
  -4   4   4      477.90      465.98     13.50 o 
  -3   4   4       74.17       54.15     14.35 o 
  -2   4   4       65.31       65.16      6.66 o 
  -1   4   4        7.79        0.88      7.40 o 
   0   4   4     1330.70     1271.31     28.60 o 
   1   4   4      364.53      332.29     11.57 o 
   2   4   4      449.61      438.78     13.68 o 
   3   4   4      578.75      553.10     17.59 o 
   4   4   4      804.99      794.77     22.07 o 
   5   4   4       14.18       10.15      8.91 o 
   6   4   4      139.81      128.15     15.76 o 
   7   4   4        1.23        5.03      9.90 o 
   8   4   4       22.04        3.47     10.89 o 
   9   4   4       57.84       27.82     13.58 o 
  10   4   4      124.61      140.76     22.59 o 
  11   4   4      265.02      269.94     37.40 o 
  12   4   4        4.94        0.77     24.21 o 
 -13   5   4       71.22       80.07     27.88 o 
 -12   5   4      102.59      122.88     27.59 o 
 -11   5   4      170.93      248.86     32.64 o 
 -10   5   4       75.22       44.18     19.75 o 
  -9   5   4       24.54       23.92     17.60 o 
  -8   5   4      167.76      169.59     24.41 o 
  -7   5   4       17.41        9.91     10.30 o 
  -6   5   4       42.70       29.75      8.67 o 
  -5   5   4      179.43      177.33     10.32 o 
  -4   5   4        5.61        3.81      5.55 o 
  -3   5   4      279.58      269.28     31.02 o 
  -2   5   4      120.46      141.14     18.40 o 
  -1   5   4      679.02      683.99     21.73 o 
   0   5   4       20.38       21.53      8.79 o 
   1   5   4       59.97       67.26      8.28 o 
   2   5   4     1100.44     1065.70     20.82 o 
   3   5   4        0.79       -0.72      6.88 o 
   4   5   4      228.99      268.10     20.17 o 
   5   5   4      308.42      291.60     18.75 o 
   6   5   4       83.43       53.52     12.26 o 
   7   5   4      470.65      471.21     20.57 o 
   8   5   4      212.75      247.28     21.93 o 
   9   5   4      214.65      269.68     29.08 o 
  10   5   4       27.20       14.78     13.24 o 
  11   5   4        7.29        8.45     19.68 o 
  12   5   4       69.49       74.44     60.87 o 
 -13   6   4       23.16       25.52     23.06 o 
 -12   6   4       83.19       64.02     25.68 o 
 -11   6   4      161.40      210.84     31.28 o 
 -10   6   4        6.93       12.34     18.17 o 
  -9   6   4        9.91       23.90     17.43 o 
  -8   6   4        0.64       -9.18     13.94 o 
  -7   6   4        0.19        0.69     10.30 o 
  -6   6   4       29.13       25.55     11.46 o 
  -5   6   4      221.85      228.68     28.14 o 
  -4   6   4        8.94        4.82      6.92 o 
  -3   6   4      284.07      271.92     15.52 o 
  -2   6   4        4.78       -2.66      9.97 o 
  -1   6   4      850.05      822.08     24.08 o 
   0   6   4      603.70      582.95     20.49 o 
   1   6   4      470.02      501.16     13.48 o 
   2   6   4        9.73        9.80      6.60 o 
   3   6   4      319.80      334.82     21.67 o 
   4   6   4       15.48        6.75      7.96 o 
   5   6   4     1694.54     1704.00     34.06 o 
   6   6   4       95.44       92.31     14.23 o 
   7   6   4     1637.34     1612.92     61.32 o 
   8   6   4       45.89       44.05     13.31 o 
   9   6   4       25.94       17.73     12.67 o 
  10   6   4      108.47       78.65     19.16 o 
  11   6   4       20.87       29.30     17.90 o 
  12   6   4       32.64       19.42     29.92 o 
 -13   7   4        4.28       -2.32     23.29 o 
 -12   7   4       20.40       53.89     24.27 o 
 -11   7   4      131.45      123.28     26.95 o 
 -10   7   4       13.44       -2.22     19.25 o 
  -9   7   4      103.45      110.86     23.78 o 
  -8   7   4        6.01       11.53     16.08 o 
  -7   7   4      390.09      380.58     32.38 o 
  -6   7   4      178.29      225.98     20.43 o 
  -5   7   4      329.95      323.35     14.95 o 
  -4   7   4        2.38       -7.88      6.81 o 
  -3   7   4        1.18       -5.39      7.86 o 
  -2   7   4       82.74      107.80     13.84 o 
  -1   7   4     3308.74     3241.82     49.59 o 
   0   7   4      457.47      452.02     26.43 o 
   1   7   4        4.28        0.55      7.52 o 
   2   7   4      193.07      190.03     11.69 o 
   3   7   4        2.00       -9.20      6.99 o 
   4   7   4       14.53       12.36      9.96 o 
   5   7   4       50.06       39.85     11.03 o 
   6   7   4      409.61      434.32     19.44 o 
   7   7   4     1819.19     1850.61     39.07 o 
   8   7   4        1.88       10.05     11.75 o 
   9   7   4        4.35       -8.97     11.55 o 
  10   7   4      102.06      117.09     28.89 o 
  11   7   4        9.35      -10.65     15.97 o 
 -13   8   4       58.93       56.22     27.03 o 
 -12   8   4       15.93       29.51     23.69 o 
 -11   8   4       13.78        1.18     20.19 o 
 -10   8   4        1.18       -5.53     20.86 o 
  -9   8   4       23.22       33.19     18.68 o 
  -8   8   4      175.10      248.32     30.36 o 
  -7   8   4     1230.81     1189.45     34.84 o 
  -6   8   4      468.98      472.17     22.64 o 
  -5   8   4      399.85      349.55     15.23 o 
  -4   8   4      105.45      129.49     15.38 o 
  -3   8   4       20.44       15.88      9.68 o 
  -2   8   4      262.52      275.30     16.32 o 
  -1   8   4       24.88       40.02     10.99 o 
   0   8   4     1447.34     1490.90     33.51 o 
   1   8   4      657.97      657.94     24.37 o 
   2   8   4      784.73      788.35     33.48 o 
   3   8   4       69.21       86.70     18.94 o 
   4   8   4      514.71      505.40     18.20 o 
   5   8   4      642.50      583.52     21.05 o 
   6   8   4      502.51      510.84     21.00 o 
   7   8   4       48.70       40.74     13.51 o 
   8   8   4       60.61       38.36     14.04 o 
   9   8   4        4.72        1.28     12.14 o 
  10   8   4        2.22      -14.92     13.23 o 
  11   8   4        8.57        5.62     18.42 o 
 -12   9   4      135.79      170.76     33.36 o 
 -11   9   4       22.61       35.88     24.11 o 
 -10   9   4       48.02       42.59     26.35 o 
  -9   9   4       10.37       -5.81     16.91 o 
  -8   9   4      203.93      265.94     31.98 o 
  -7   9   4       72.69       78.74     27.22 o 
  -6   9   4       15.32       12.33     11.69 o 
  -5   9   4      359.71      385.43     16.44 o 
  -4   9   4      208.52      243.32     37.64 o 
  -3   9   4        0.03       -3.40      7.84 o 
  -2   9   4      294.93      301.94     22.97 o 
  -1   9   4       14.19       15.03      9.58 o 
   0   9   4      655.86      643.84     22.71 o 
   1   9   4      276.17      295.45     21.46 o 
   2   9   4      149.15      141.69     34.39 o 
   3   9   4      360.46      351.62     23.85 o 
   4   9   4      427.05      392.94     25.96 o 
   5   9   4     1807.60     1847.95     57.66 o 
   6   9   4      395.08      421.61     28.27 o 
   7   9   4       14.15        6.25     11.40 o 
   8   9   4      140.17      176.65     19.69 o 
   9   9   4       20.91        6.43     13.22 o 
  10   9   4        9.26       -2.66     16.03 o 
  11   9   4        2.48       -6.89     16.12 o 
 -12  10   4       78.91       48.47     25.83 o 
 -11  10   4       91.65       72.84     27.17 o 
 -10  10   4       63.52       73.62     25.79 o 
  -9  10   4        0.70      -12.66     17.08 o 
  -8  10   4       24.90       25.62     17.81 o 
  -7  10   4        3.96      -12.34     11.56 o 
  -6  10   4        0.98      -10.93     11.58 o 
  -5  10   4       15.04       11.74      9.85 o 
  -4  10   4      111.46      114.22     15.72 o 
  -3  10   4       11.39        7.06     10.31 o 
  -2  10   4      112.94      164.91     22.51 o 
  -1  10   4      211.13      273.69     21.21 o 
   0  10   4       49.22       64.71     14.41 o 
   1  10   4       30.00       16.27     10.80 o 
   2  10   4       10.06      -11.49      9.61 o 
   3  10   4        4.17        1.73     11.92 o 
   4  10   4        0.51       -4.22     12.17 o 
   5  10   4      497.43      474.36     25.23 o 
   6  10   4      101.23       78.02     18.26 o 
   7  10   4      426.45      443.52     25.83 o 
   8  10   4        1.39      -12.07     15.46 o 
   9  10   4        0.84      -19.15     16.36 o 
  10  10   4       21.09       16.62     20.17 o 
  11  10   4        1.23      -10.90     21.82 o 
 -12  11   4       56.20       56.78     27.42 o 
 -11  11   4        0.01      -10.05     21.31 o 
 -10  11   4       94.35       89.03     26.16 o 
  -9  11   4        3.16       -0.93     20.88 o 
  -8  11   4      133.23      172.31     27.67 o 
  -7  11   4       35.86       41.01     18.42 o 
  -6  11   4      331.22      384.87     35.28 o 
  -5  11   4      191.15      219.72     20.59 o 
  -4  11   4       80.21       73.28     14.35 o 
  -3  11   4        9.02       16.74     11.94 o 
  -2  11   4       27.74       18.56     10.87 o 
  -1  11   4       31.54       54.03     14.89 o 
   0  11   4      166.33      205.07     20.35 o 
   1  11   4       27.15       11.51     16.60 o 
   2  11   4       75.86       61.48     18.21 o 
   3  11   4      258.24      318.97     27.42 o 
   4  11   4       38.79       24.78     17.39 o 
   5  11   4       45.70       29.88     19.02 o 
   6  11   4      145.23      109.32     20.32 o 
   7  11   4       38.53       39.62     18.47 o 
   8  11   4      198.37      238.99     28.67 o 
   9  11   4       27.71       10.42     16.06 o 
  10  11   4       10.62       13.56     24.53 o 
 -11  12   4        0.35      -12.60     21.52 o 
 -10  12   4        9.47       21.57     22.05 o 
  -9  12   4       21.64        4.34     20.32 o 
  -8  12   4       16.28       12.59     19.73 o 
  -7  12   4       13.97       -1.88     14.16 o 
  -6  12   4      497.54      496.68     30.91 o 
  -5  12   4       33.64       24.88     11.68 o 
  -4  12   4       33.12       22.31     12.39 o 
  -3  12   4        1.56       -6.15     10.57 o 
  -2  12   4      125.33      188.88     27.94 o 
  -1  12   4      350.66      339.32     20.10 o 
   0  12   4        6.69        8.72     10.26 o 
   1  12   4      102.14      137.97     31.63 o 
   2  12   4      176.26      286.06     40.56 o 
   3  12   4       70.73       89.82     21.82 o 
   4  12   4        1.42        3.56     15.43 o 
   5  12   4       45.86       36.90     19.15 o 
   6  12   4       16.91        9.63     27.68 o 
   7  12   4      169.12      178.71     33.78 o 
   8  12   4       40.99       58.89     20.99 o 
   9  12   4       44.90       54.66     23.03 o 
  10  12   4        6.31      -15.81     22.80 o 
 -11  13   4        8.40        3.45     22.45 o 
 -10  13   4        0.12       16.23     23.09 o 
  -9  13   4        4.69      -13.22     20.08 o 
  -8  13   4       26.85       24.15     20.59 o 
  -7  13   4       23.75       23.76     15.21 o 
  -6  13   4       94.21       81.25     18.03 o 
  -5  13   4       70.62       45.65     15.36 o 
  -4  13   4      172.84      174.47     42.62 o 
  -3  13   4       21.98        2.50     12.20 o 
  -2  13   4      219.24      198.06     33.38 o 
  -1  13   4     1464.08     1497.26     38.80 o 
   0  13   4        5.72       -7.52     13.37 o 
   1  13   4      135.27       91.12     21.95 o 
   2  13   4      315.43      360.99     34.82 o 
   3  13   4        0.08      -11.52     14.16 o 
   4  13   4       65.56       40.04     19.84 o 
   5  13   4      193.97      229.24     78.56 o 
   6  13   4        7.36      -14.05     16.75 o 
   7  13   4      418.52      487.81     38.37 o 
   8  13   4        5.18        3.41     17.83 o 
   9  13   4       17.48        5.23     19.56 o 
 -10  14   4        2.21      -17.07     21.54 o 
  -9  14   4        6.04       10.65     24.13 o 
  -8  14   4        0.54      -23.64     15.76 o 
  -7  14   4       46.10       31.00     17.18 o 
  -6  14   4       32.64       23.22     15.99 o 
  -5  14   4      110.11      101.28     18.96 o 
  -4  14   4      191.17      208.24     69.37 o 
  -3  14   4       11.80        9.24     13.35 o 
  -2  14   4        5.61       -5.52     11.36 o 
  -1  14   4      565.80      524.79     27.36 o 
   0  14   4      120.49      126.76     24.71 o 
   1  14   4        3.39       -1.19     13.55 o 
   2  14   4        0.31      -10.78     12.11 o 
   3  14   4        8.23        3.50     16.48 o 
   4  14   4        5.10        2.49     16.94 o 
   5  14   4      333.17      380.36     58.79 o 
   6  14   4       12.15       -3.69     20.28 o 
   7  14   4       94.13      111.01     29.05 o 
   8  14   4        0.09      -30.98     20.66 o 
   9  14   4        1.40      -21.45     22.81 o 
 -10  15   4        1.14      -21.25     21.22 o 
  -9  15   4       48.54       60.81     25.57 o 
  -8  15   4        0.52      -14.26     18.37 o 
  -7  15   4       34.37        0.49     15.17 o 
  -6  15   4        0.04       -2.90     15.34 o 
  -5  15   4      197.49      200.02     24.76 o 
  -4  15   4      127.60      186.41     39.36 o 
  -3  15   4      295.41      306.04     48.16 o 
  -2  15   4       24.05        6.46     13.58 o 
  -1  15   4      689.94      755.46     68.74 o 
   0  15   4      105.86      121.85     25.10 o 
   1  15   4      423.25      416.12     29.54 o 
   2  15   4       84.67      135.11     40.90 o 
   3  15   4       11.43       10.85     17.59 o 
   4  15   4       11.13      -12.92     16.07 o 
   5  15   4       34.90       17.03     19.97 o 
   6  15   4        3.91        8.77     21.10 o 
   7  15   4       74.95      101.70     29.58 o 
   8  15   4        7.59       -1.24     24.17 o 
  -9  16   4       11.20        8.33     21.80 o 
  -8  16   4       86.56       76.71     26.23 o 
  -7  16   4        5.11       -5.94     16.53 o 
  -6  16   4       20.06       -2.58     16.74 o 
  -5  16   4      139.76      131.82     21.77 o 
  -4  16   4      645.97      697.86     30.05 o 
  -3  16   4        2.83        3.33     14.94 o 
  -2  16   4       32.46       11.75     20.48 o 
  -1  16   4       43.84       55.36     25.43 o 
   0  16   4       50.69       45.44     21.13 o 
   1  16   4        1.45       -7.81     15.95 o 
   2  16   4        5.28       -6.99     16.29 o 
   3  16   4        3.98      -20.65     15.34 o 
   4  16   4       92.66       86.95     24.83 o 
   5  16   4       21.67       31.51     21.40 o 
   6  16   4       10.32       19.61     22.44 o 
   7  16   4       11.81        6.92     23.81 o 
   8  16   4        5.60       13.25     25.99 o 
  -8  17   4        3.51        8.52     22.63 o 
  -7  17   4       53.78       34.41     19.55 o 
  -6  17   4        3.83       -8.55     15.76 o 
  -5  17   4      377.53      480.31     69.53 o 
  -4  17   4       70.81       62.74     15.56 o 
  -3  17   4      177.07      193.68     24.73 o 
  -2  17   4      302.96      221.38     34.97 o 
  -1  17   4       14.93       -4.36     16.31 o 
   0  17   4       77.49       64.52     23.05 o 
   1  17   4       39.56       41.85     21.81 o 
   2  17   4        0.15       -6.10     16.76 o 
   3  17   4       76.19       98.29     25.82 o 
   4  17   4        5.71       -7.52     18.70 o 
   5  17   4       12.74       14.59     22.78 o 
   6  17   4       91.59      143.48     33.26 o 
   7  17   4       15.17       -6.52     23.75 o 
  -7  18   4        0.09      -18.74     16.21 o 
  -6  18   4        0.27      -15.90     16.00 o 
  -5  18   4       19.94       17.88     17.84 o 
  -4  18   4       32.69       27.99     15.30 o 
  -3  18   4        1.61       -8.43     18.97 o 
  -2  18   4       31.88       16.75     21.13 o 
  -1  18   4        4.29      -15.89     18.33 o 
   0  18   4        2.53      -14.11     18.06 o 
   1  18   4        4.46       -2.08     18.68 o 
   2  18   4      225.20      228.90     35.44 o 
   3  18   4       26.69       41.75     24.31 o 
   4  18   4        1.40       -9.86     20.04 o 
   5  18   4        3.73      -21.96     19.70 o 
   6  18   4        0.30      -28.29     21.46 o 
  -6  19   4       21.35       -0.91     17.02 o 
  -5  19   4        4.93       -9.32     16.80 o 
  -4  19   4       28.67       -4.54     17.31 o 
  -3  19   4       28.05       28.70     22.81 o 
  -2  19   4       27.27        3.23     21.95 o 
  -1  19   4       12.68        3.78     20.39 o 
   0  19   4        2.85      -20.77     18.10 o 
   1  19   4        3.74      -27.28     18.33 o 
   2  19   4       24.31       29.11     23.93 o 
   3  19   4      116.27      197.29     35.88 o 
   4  19   4        5.49      -14.44     20.34 o 
   5  19   4       51.37       65.45     30.21 o 
  -5  20   4       20.87       14.48     23.99 o 
  -4  20   4       16.63       22.36     24.22 o 
  -3  20   4      212.09      219.88     36.19 o 
  -2  20   4       26.48       17.90     23.78 o 
  -1  20   4        0.03      -15.30     21.34 o 
   0  20   4        0.19        5.51     22.14 o 
   1  20   4        4.47       -6.38     20.77 o 
   2  20   4       99.42      108.13     31.71 o 
   3  20   4       16.83       32.37     26.26 o 
  -2  21   4        3.54      -18.94     20.96 o 
  -1  21   4       34.32       35.47     39.19 o 
   0  21   4       10.66        2.75     23.31 o 
   1  21   4        5.69       15.23     25.37 o 
 -13   1   5        0.85        0.87     19.34 o 
 -12   1   5       17.22       30.59     18.38 o 
 -11   1   5        3.06       -9.15     15.75 o 
 -10   1   5      120.02      166.09     22.87 o 
  -9   1   5       43.52       50.49     14.68 o 
  -8   1   5       34.50       13.92     11.08 o 
  -7   1   5       98.89      112.93     15.23 o 
  -6   1   5        6.59        6.53      9.33 o 
  -5   1   5       82.82       89.11     10.29 o 
  -4   1   5       43.73       52.73      8.19 o 
  -3   1   5      400.37      330.22     15.72 o 
  -2   1   5      311.93      317.52     15.07 o 
  -1   1   5       73.09       93.53     12.58 o 
   0   1   5      261.55      280.54     22.80 o 
   1   1   5      923.78      931.06     21.18 o 
   2   1   5      184.38      179.96     12.31 o 
   3   1   5      232.14      221.21     19.92 o 
   4   1   5       89.58       70.79     12.57 o 
   5   1   5       14.34       13.62      9.68 o 
   6   1   5        1.05      -12.14      9.31 o 
   7   1   5       18.48        3.83     11.57 o 
   8   1   5       20.41       11.62     12.47 o 
   9   1   5      133.36      174.82     32.22 o 
  10   1   5       21.47       33.19     15.49 o 
  11   1   5       12.78       13.25     18.60 o 
 -13   2   5        0.59      -16.41     19.02 o 
 -12   2   5        8.43        2.16     20.51 o 
 -11   2   5       33.23       31.39     21.21 o 
 -10   2   5        2.12        2.36     16.35 o 
  -9   2   5       12.03        6.74     15.12 o 
  -8   2   5        0.29       -5.90     13.18 o 
  -7   2   5       71.23       76.12     21.78 o 
  -6   2   5      178.43      203.46     19.32 o 
  -5   2   5       34.11       28.41      9.90 o 
  -4   2   5       67.35       40.63      8.36 o 
  -3   2   5      304.48      287.90     13.10 o 
  -2   2   5      577.47      554.81     21.78 o 
  -1   2   5      168.77      173.08     14.96 o 
   0   2   5      173.05      211.45     36.77 o 
   1   2   5      227.35      267.10     18.32 o 
   2   2   5      573.69      508.37     16.16 o 
   3   2   5       15.69        7.61      8.10 o 
   4   2   5        0.63      -12.01      8.00 o 
   5   2   5        9.06       -1.59      9.07 o 
   6   2   5       22.78       26.96     12.19 o 
   7   2   5       21.59       24.67     12.76 o 
   8   2   5       52.37       34.18     13.90 o 
   9   2   5        2.05       -5.60     12.57 o 
  10   2   5       86.27      101.20     19.63 o 
  11   2   5        0.94       -8.69     17.94 o 
 -13   3   5        7.46      -25.29     23.30 o 
 -12   3   5        3.21       11.35     21.17 o 
 -11   3   5        2.42       -2.98     18.93 o 
 -10   3   5        4.24       -6.19     16.94 o 
  -9   3   5        6.29       -0.15     15.41 o 
  -8   3   5      132.00      169.09     24.90 o 
  -7   3   5        2.48       -2.74     12.33 o 
  -6   3   5       99.48      145.75     17.72 o 
  -5   3   5        0.20       -5.99      7.88 o 
  -4   3   5       32.29       27.97      9.97 o 
  -3   3   5       25.67       12.14     13.58 o 
  -2   3   5       37.14       17.94     10.93 o 
  -1   3   5        4.01       -4.96      9.18 o 
   0   3   5       25.59       25.03      8.92 o 
   1   3   5       42.23       39.60      9.26 o 
   2   3   5       13.01        8.57      7.69 o 
   3   3   5        1.32       -6.62      7.54 o 
   4   3   5      182.98      201.90     17.28 o 
   5   3   5       33.07       21.11     11.04 o 
   6   3   5       15.95       18.20     11.15 o 
   7   3   5      409.63      401.61     26.99 o 
   8   3   5       95.24      102.91     17.55 o 
   9   3   5       50.24       23.94     14.44 o 
  10   3   5       69.94       83.79     17.82 o 
  11   3   5       14.38       -0.13     18.77 o 
 -13   4   5        0.87        0.20     25.00 o 
 -12   4   5        0.71      -14.78     19.54 o 
 -11   4   5        0.32       -0.42     17.55 o 
 -10   4   5       11.77      -17.50     15.71 o 
  -9   4   5        0.32      -16.87     15.88 o 
  -8   4   5        0.89      -12.42     13.53 o 
  -7   4   5       11.05        8.19     14.98 o 
  -6   4   5       66.56       74.18     14.93 o 
  -5   4   5       42.09       36.26     10.18 o 
  -4   4   5        0.15      -11.10      8.12 o 
  -3   4   5       21.40       23.70     10.90 o 
  -2   4   5       71.52       58.01     16.64 o 
  -1   4   5       25.72       27.46     11.06 o 
   0   4   5        7.43       -4.99      8.47 o 
   1   4   5       34.70       15.46      9.83 o 
   2   4   5        0.02       -2.52      6.85 o 
   3   4   5       28.32       21.12      8.49 o 
   4   4   5       46.55       33.55     10.54 o 
   5   4   5       63.20       64.53     13.32 o 
   6   4   5       40.47       22.59     14.39 o 
   7   4   5      499.99      487.07     22.35 o 
   8   4   5      156.08      143.80     23.84 o 
   9   4   5       24.58       15.05     14.57 o 
  10   4   5        0.36      -13.74     13.81 o 
  11   4   5        0.04      -24.78     16.52 o 
 -12   5   5        0.15      -18.66     17.14 o 
 -11   5   5        0.41        1.40     20.04 o 
 -10   5   5        3.03      -13.74     16.48 o 
  -9   5   5       13.21       12.22     16.61 o 
  -8   5   5       41.73       47.50     18.24 o 
  -7   5   5       31.52       18.85     16.50 o 
  -6   5   5      383.17      382.39     24.09 o 
  -5   5   5      122.07      125.66     16.68 o 
  -4   5   5      123.41      124.47     13.90 o 
  -3   5   5      750.29      713.80     27.05 o 
  -2   5   5      135.96      199.07     19.36 o 
  -1   5   5       71.57       45.17     12.63 o 
   0   5   5       27.93       17.79     10.00 o 
   1   5   5       14.86       14.81      9.96 o 
   2   5   5       21.08       31.92     10.84 o 
   3   5   5        1.68      -12.20     12.01 o 
   4   5   5      387.51      399.55     23.83 o 
   5   5   5      963.57     1027.56     36.00 o 
   6   5   5        9.72        2.12     10.89 o 
   7   5   5      413.96      446.93     21.61 o 
   8   5   5        0.43       -9.10     11.42 o 
   9   5   5        3.51        1.25     13.93 o 
  10   5   5       84.49       77.89     19.38 o 
  11   5   5       23.56       18.34     19.25 o 
 -12   6   5        1.16        2.99     20.04 o 
 -11   6   5       37.88       24.93     21.40 o 
 -10   6   5        1.47       -8.50     16.89 o 
  -9   6   5        7.39       -5.27     17.09 o 
  -8   6   5       28.79       39.62     17.93 o 
  -7   6   5      104.62      138.17     23.80 o 
  -6   6   5        1.40        2.17     10.58 o 
  -5   6   5      169.57      212.70     22.10 o 
  -4   6   5      113.01      167.23     27.69 o 
  -3   6   5       57.32       70.67     14.45 o 
  -2   6   5      206.71      270.11     22.71 o 
  -1   6   5       30.08       21.65     10.95 o 
   0   6   5       75.74       70.49     13.70 o 
   1   6   5      187.76      208.12     22.70 o 
   2   6   5        6.55       12.71      9.91 o 
   3   6   5       57.75       67.20     19.16 o 
   4   6   5      410.94      445.98     27.30 o 
   5   6   5        0.09       16.18     13.08 o 
   6   6   5        0.13        3.93     14.04 o 
   7   6   5       46.31       57.74     31.84 o 
   8   6   5      115.89      117.96     22.94 o 
   9   6   5        4.74      -13.73     16.62 o 
  10   6   5        8.02       -4.93     18.60 o 
 -12   7   5        0.27      -13.23     22.72 o 
 -11   7   5        0.39      -15.51     19.60 o 
 -10   7   5       24.47        0.85     19.33 o 
  -9   7   5       21.86       17.11     19.52 o 
  -8   7   5       86.27       89.78     41.61 o 
  -7   7   5       22.82       -4.42     16.80 o 
  -6   7   5       40.94       27.44     13.57 o 
  -5   7   5        4.78       -5.02      8.76 o 
  -4   7   5       30.31       29.36     11.83 o 
  -3   7   5       16.35        8.42     10.32 o 
  -2   7   5       16.06       12.38     10.57 o 
  -1   7   5      161.97      220.14     19.84 o 
   0   7   5       17.14       12.46     10.09 o 
   1   7   5      613.42      618.99     29.55 o 
   2   7   5        0.20       -4.98      9.98 o 
   3   7   5      221.69      231.41     35.34 o 
   4   7   5      166.57      180.21     55.83 o 
   5   7   5       62.09       55.76     16.38 o 
   6   7   5      502.53      471.51     26.37 o 
   7   7   5        8.59        4.12     15.50 o 
   8   7   5       77.93       94.65     22.19 o 
   9   7   5       13.08       26.44     18.90 o 
  10   7   5        1.09       -2.34     18.80 o 
 -12   8   5        0.41       -9.54     21.93 o 
 -11   8   5       23.39       42.17     23.15 o 
 -10   8   5        1.58      -19.79     16.38 o 
  -9   8   5       58.33       92.72     28.77 o 
  -8   8   5        0.21       -9.72     16.38 o 
  -7   8   5        4.42        4.40     17.18 o 
  -6   8   5        8.32        1.91     12.32 o 
  -5   8   5       78.44       52.80     14.73 o 
  -4   8   5       41.37       27.04     12.11 o 
  -3   8   5       19.58       16.94     11.49 o 
  -2   8   5       24.49       15.50     10.80 o 
  -1   8   5      214.42      270.27     30.24 o 
   0   8   5       17.91       11.32     10.97 o 
   1   8   5        8.48        4.73     10.40 o 
   2   8   5       53.35       43.54     13.30 o 
   3   8   5       14.07       24.06     17.91 o 
   4   8   5      202.73      260.21     33.20 o 
   5   8   5        0.01       -5.65     13.23 o 
   6   8   5        3.45      -16.43     14.29 o 
   7   8   5       79.85       62.56     19.22 o 
   8   8   5        3.18       -2.67     16.46 o 
   9   8   5        0.03      -16.65     17.15 o 
  10   8   5       54.64       64.84     22.09 o 
 -12   9   5        0.44       -3.02     23.17 o 
 -11   9   5       10.78       11.29     24.32 o 
 -10   9   5       12.00        5.90     21.09 o 
  -9   9   5       13.04        8.70     19.28 o 
  -8   9   5        1.64      -15.76     15.25 o 
  -7   9   5        4.48       -2.55     16.22 o 
  -6   9   5        0.24       -2.88     11.74 o 
  -5   9   5       27.50       15.94     12.48 o 
  -4   9   5       37.12       38.35     13.00 o 
  -3   9   5        3.57      -14.12      9.41 o 
  -2   9   5        7.76       12.13     11.47 o 
  -1   9   5       31.80       20.29     11.78 o 
   0   9   5       21.71       22.34     12.48 o 
   1   9   5      105.47      142.27     21.33 o 
   2   9   5        5.82        3.49     14.74 o 
   3   9   5        3.01        5.11     15.48 o 
   4   9   5       11.05        3.09     17.06 o 
   5   9   5      231.13      290.61     47.24 o 
   6   9   5       11.04        7.39     15.94 o 
   7   9   5        8.88        0.61     15.65 o 
   8   9   5       17.61       12.76     18.49 o 
   9   9   5       47.93       58.72     22.50 o 
  10   9   5        5.09        4.56     24.04 o 
 -11  10   5       72.65      105.24     31.25 o 
 -10  10   5       27.77       21.29     24.51 o 
  -9  10   5       14.99       -1.26     19.45 o 
  -8  10   5       11.75       21.12     20.15 o 
  -7  10   5       35.42       40.87     19.67 o 
  -6  10   5        0.09       -3.68     12.70 o 
  -5  10   5        1.51       -6.62     12.09 o 
  -4  10   5       14.60       15.49     12.50 o 
  -3  10   5      110.65      141.88     23.72 o 
  -2  10   5        8.50       -1.39     10.65 o 
  -1  10   5      515.73      528.56     27.29 o 
   0  10   5       69.70       99.54     17.04 o 
   1  10   5       18.53        0.09     11.55 o 
   2  10   5      281.88      307.57     53.31 o 
   3  10   5      109.19       93.36     23.44 o 
   4  10   5      154.91      245.37     33.32 o 
   5  10   5     1167.84     1165.95     62.98 o 
   6  10   5        1.20       -5.41     18.50 o 
   7  10   5       58.44       78.57     21.52 o 
   8  10   5        0.21      -23.42     17.05 o 
   9  10   5       19.04       25.46     20.08 o 
 -11  11   5        0.50      -12.30     22.52 o 
 -10  11   5        0.75      -13.32     19.87 o 
  -9  11   5        1.06        0.97     21.00 o 
  -8  11   5        0.03       -6.22     19.02 o 
  -7  11   5        1.60      -12.05     14.04 o 
  -6  11   5      142.94      141.30     21.64 o 
  -5  11   5       23.07       19.34     14.70 o 
  -4  11   5       62.57       72.17     20.91 o 
  -3  11   5       40.74       46.07     14.40 o 
  -2  11   5       80.46       80.09     19.18 o 
  -1  11   5       24.51       15.94     13.35 o 
   0  11   5        0.00       -5.04     11.34 o 
   1  11   5        9.08       -0.27     11.41 o 
   2  11   5       10.82        2.75     15.17 o 
   3  11   5       72.59       50.35     24.85 o 
   4  11   5       20.32       13.49     28.97 o 
   5  11   5      306.38      456.04     46.15 o 
   6  11   5       25.62        5.44     18.68 o 
   7  11   5       33.96       16.15     18.71 o 
   8  11   5        1.87        1.92     18.73 o 
   9  11   5        0.13      -27.57     18.38 o 
 -10  12   5       24.67        6.36     24.23 o 
  -9  12   5        2.70      -18.28     19.13 o 
  -8  12   5        0.50      -21.08     17.15 o 
  -7  12   5        7.08      -13.18     13.79 o 
  -6  12   5       35.01       19.71     15.60 o 
  -5  12   5        4.81       -4.26     12.97 o 
  -4  12   5       22.90       18.29     13.45 o 
  -3  12   5       35.44       28.64     14.09 o 
  -2  12   5       46.09       34.05     19.59 o 
  -1  12   5       33.02       28.98     13.88 o 
   0  12   5        1.45      -10.54     10.69 o 
   1  12   5        2.52      -16.24     14.83 o 
   2  12   5      147.18      168.00     28.02 o 
   3  12   5        9.24       -4.00     16.54 o 
   4  12   5       56.39       40.56     21.24 o 
   5  12   5        1.21       -8.03     17.34 o 
   6  12   5        1.73      -11.92     19.44 o 
   7  12   5       16.70       11.46     23.07 o 
   8  12   5        2.24      -16.15     18.65 o 
 -10  13   5        1.62      -24.43     30.06 o 
  -9  13   5        0.19      -14.11     20.30 o 
  -8  13   5        6.16       -9.56     26.72 o 
  -7  13   5       17.79       -2.73     16.22 o 
  -6  13   5       78.74       99.44     21.65 o 
  -5  13   5        9.20       -2.48     13.62 o 
  -4  13   5      102.33      133.41     36.43 o 
  -3  13   5       47.02       56.35     16.35 o 
  -2  13   5        8.30        2.88     13.40 o 
  -1  13   5       68.51       49.76     15.93 o 
   0  13   5       54.17       56.39     16.60 o 
   1  13   5       15.32        5.72     16.57 o 
   2  13   5        7.63        2.40     19.53 o 
   3  13   5       14.78        6.12     16.64 o 
   4  13   5      173.55      172.43     30.62 o 
   5  13   5       22.28        3.06     19.84 o 
   6  13   5        0.63       -4.54     20.04 o 
   7  13   5       14.94       12.88     22.79 o 
   8  13   5        7.32       13.14     26.08 o 
  -9  14   5        0.02      -11.32     20.49 o 
  -8  14   5        0.15       -0.48     20.83 o 
  -7  14   5      148.85      144.33     24.40 o 
  -6  14   5       34.93       52.37     18.94 o 
  -5  14   5      183.86      207.13     31.13 o 
  -4  14   5      166.93      250.69     34.69 o 
  -3  14   5      124.49      128.33     22.11 o 
  -2  14   5       93.10      159.06     21.82 o 
  -1  14   5       30.09       47.26     16.69 o 
   0  14   5        4.61        6.06     15.63 o 
   1  14   5       45.49       40.58     20.05 o 
   2  14   5        2.44        2.58     17.14 o 
   3  14   5      128.81      147.94     29.12 o 
   4  14   5       72.91       63.41     25.24 o 
   5  14   5       62.04       61.01     26.55 o 
   6  14   5       89.52      148.91     33.04 o 
   7  14   5       13.51       24.66     25.65 o 
  -9  15   5        0.00      -12.16     22.89 o 
  -8  15   5       22.79        6.38     23.57 o 
  -7  15   5        0.67      -20.26     17.05 o 
  -6  15   5      100.02       67.59     20.70 o 
  -5  15   5       83.05       67.08     20.19 o 
  -4  15   5      135.49      132.02     25.76 o 
  -3  15   5       70.63       91.82     22.67 o 
  -2  15   5       56.07       51.85     17.74 o 
  -1  15   5       24.30       22.42     15.44 o 
   0  15   5        5.18        0.26     16.77 o 
   1  15   5       27.33        5.68     17.77 o 
   2  15   5       38.45       26.42     20.44 o 
   3  15   5        2.45      -10.46     17.73 o 
   4  15   5        4.84      -20.27     17.47 o 
   5  15   5       73.72       77.84     31.42 o 
   6  15   5        9.29      -19.09     21.70 o 
   7  15   5       28.30       28.89     26.51 o 
  -8  16   5       31.60       28.39     26.27 o 
  -7  16   5       23.11       31.15     20.22 o 
  -6  16   5       22.45       -0.60     16.90 o 
  -5  16   5       42.60       15.44     18.15 o 
  -4  16   5        9.19       -0.65     15.41 o 
  -3  16   5       21.09       18.37     17.40 o 
  -2  16   5        2.93       -2.01     14.63 o 
  -1  16   5      183.38      194.69     48.47 o 
   0  16   5       22.14       36.43     21.89 o 
   1  16   5        2.56       -8.06     17.59 o 
   2  16   5        1.82      -12.38     18.33 o 
   3  16   5        0.05       -4.43     19.64 o 
   4  16   5       13.71       -6.21     20.61 o 
   5  16   5       13.90       22.22     23.57 o 
   6  16   5        9.35      -12.54     23.11 o 
  -7  17   5        1.18      -22.64     18.01 o 
  -6  17   5       39.69       29.74     19.48 o 
  -5  17   5        0.95        0.39     15.36 o 
  -4  17   5       30.78       11.06     20.94 o 
  -3  17   5       42.66       40.29     19.26 o 
  -2  17   5       17.37       22.00     23.87 o 
  -1  17   5       16.40        6.18     20.79 o 
   0  17   5       13.61       -2.65     27.95 o 
   1  17   5       74.05       90.99     27.73 o 
   2  17   5       10.83        3.29     21.08 o 
   3  17   5       21.45       25.89     22.84 o 
   4  17   5        0.30      -25.76     18.39 o 
   5  17   5        6.08       -8.28     22.49 o 
  -6  18   5        2.90      -10.80     18.28 o 
  -5  18   5       22.79       10.23     18.93 o 
  -4  18   5       42.26       36.48     25.94 o 
  -3  18   5        0.01       13.17     23.22 o 
  -2  18   5       27.25        7.67     22.41 o 
  -1  18   5       19.54       11.50     22.91 o 
   0  18   5       63.21       24.73     24.38 o 
   1  18   5        1.94        2.96     21.22 o 
   2  18   5      227.01      306.18     42.40 o 
   3  18   5        8.99       -7.44     22.90 o 
   4  18   5        8.79      -20.91     21.86 o 
  -4  19   5        2.03       -9.01     21.75 o 
  -3  19   5       14.91        4.76     24.14 o 
  -2  19   5        1.59      -22.60     21.88 o 
  -1  19   5       13.08       -6.65     21.80 o 
   0  19   5        3.71       -8.80     22.39 o 
   1  19   5       55.01       23.19     25.53 o 
   2  19   5        8.79        7.71     23.60 o 
 -12   0   6       38.30       33.20     41.10 o 
 -11   0   6        0.74      -15.75     31.22 o 
 -10   0   6       17.19      -44.17     29.45 o 
  -9   0   6       21.33       10.16     29.24 o 
  -8   0   6        0.30      -27.20     27.20 o 
  -7   0   6      211.45      237.35     45.53 o 
  -6   0   6      177.76      189.50     41.38 o 
  -5   0   6     5184.99     4856.23    230.23 o 
  -4   0   6      833.75      731.22     34.32 o 
  -3   0   6      567.00      504.96     32.41 o 
  -2   0   6      129.82      168.48     23.96 o 
  -1   0   6      135.57      168.91     24.05 o 
   0   0   6       94.60      109.60     23.65 o 
   1   0   6      463.03      443.62     42.74 o 
   2   0   6       70.09       47.51     28.63 o 
   3   0   6       22.74       16.74     14.79 o 
   4   0   6        0.67       -3.53     13.56 o 
   5   0   6      107.93      160.57     49.28 o 
   6   0   6      114.96      115.77     26.32 o 
   7   0   6       21.18        1.19     17.59 o 
   8   0   6      277.12      268.08     36.15 o 
   9   0   6        6.23       -2.80     20.99 o 
  10   0   6        1.55      -30.12     21.02 o 
 -12   1   6       23.05       -7.22     25.20 o 
 -11   1   6        2.41       -2.83     24.29 o 
 -10   1   6       35.86       -5.31     23.99 o 
  -9   1   6        5.83       -4.10     20.38 o 
  -8   1   6       20.33       -1.65     18.27 o 
  -7   1   6        0.00      -14.04     16.46 o 
  -6   1   6      402.95      448.92     40.05 o 
  -5   1   6       24.84       45.59     15.30 o 
  -4   1   6       44.86       26.85     12.78 o 
  -3   1   6        9.12        6.13     11.49 o 
  -2   1   6        1.34       -1.14     10.51 o 
  -1   1   6        0.54       -6.35      9.32 o 
   0   1   6       54.61       63.65     13.04 o 
   1   1   6      125.48      133.42     25.29 o 
   2   1   6      102.77      160.26     27.64 o 
   3   1   6       39.54       25.30     13.33 o 
   4   1   6        8.99        0.41     10.23 o 
   5   1   6       42.82       33.64     13.94 o 
   6   1   6       17.92       -4.19     11.85 o 
   7   1   6        8.13      -10.38     12.92 o 
   8   1   6       70.82       63.06     17.97 o 
   9   1   6        1.24       -6.00     14.20 o 
  10   1   6        0.83        1.33     16.33 o 
 -12   2   6       17.71      -17.77     25.47 o 
 -11   2   6       44.60       33.34     27.69 o 
 -10   2   6        1.67      -24.45     23.28 o 
  -9   2   6       16.91       18.06     22.50 o 
  -8   2   6       15.68        5.63     15.69 o 
  -7   2   6      168.52      169.62     24.83 o 
  -6   2   6       40.50       49.83     17.61 o 
  -5   2   6        6.39       14.88     12.86 o 
  -4   2   6       55.16       62.57     13.80 o 
  -3   2   6       41.38       44.49     12.36 o 
  -2   2   6       39.96       35.70     12.09 o 
  -1   2   6        7.20        8.81      9.70 o 
   0   2   6      162.10      163.10     15.89 o 
   1   2   6       80.71       95.65     25.02 o 
   2   2   6      303.95      349.57     35.23 o 
   3   2   6        2.58      -11.83     13.07 o 
   4   2   6      112.86      120.03     20.47 o 
   5   2   6        0.05       -5.30     12.49 o 
   6   2   6        0.02      -17.04     15.91 o 
   7   2   6      242.52      237.73     42.89 o 
   8   2   6      129.00      119.87     23.73 o 
   9   2   6       17.59       -1.88     14.88 o 
  10   2   6       19.43       40.06     22.75 o 
 -12   3   6       16.97       11.62     28.43 o 
 -11   3   6       32.52      -12.34     33.47 o 
 -10   3   6        4.01       10.19     17.56 o 
  -9   3   6        0.96       -9.04     14.94 o 
  -8   3   6        4.68       -2.06     16.43 o 
  -7   3   6       17.28        1.51     15.31 o 
  -6   3   6      335.71      320.90     82.79 o 
  -5   3   6      166.30      183.08     18.02 o 
  -4   3   6      255.52      233.58     18.61 o 
  -3   3   6       32.94       28.39     13.92 o 
  -2   3   6        8.92        4.30     10.46 o 
  -1   3   6       31.71       16.38     11.14 o 
   0   3   6       28.14       31.68     11.66 o 
   1   3   6      168.17      183.20     20.01 o 
   2   3   6      376.36      396.54     29.12 o 
   3   3   6       12.09       -6.19     13.08 o 
   4   3   6       15.82       13.04     13.93 o 
   5   3   6        0.01      -13.30     13.52 o 
   6   3   6      183.82      230.64     30.05 o 
   7   3   6       44.35       29.87     17.80 o 
   8   3   6        9.96        7.84     17.98 o 
   9   3   6       55.02       62.56     21.55 o 
 -12   4   6        0.62       -1.04     21.97 o 
 -11   4   6        1.03       -8.70     19.99 o 
 -10   4   6        1.56       -0.27     19.27 o 
  -9   4   6       14.03       19.46     18.16 o 
  -8   4   6        8.82      -18.01     15.09 o 
  -7   4   6       10.07        7.68     15.46 o 
  -6   4   6       72.39       86.99     20.66 o 
  -5   4   6       10.13       -5.79     13.00 o 
  -4   4   6      128.17       97.10     16.13 o 
  -3   4   6      183.25      236.79     23.10 o 
  -2   4   6       52.10       75.42     15.72 o 
  -1   4   6        1.19       -8.48     11.23 o 
   0   4   6        0.04       -0.11     11.06 o 
   1   4   6      195.67      273.20     22.94 o 
   2   4   6        0.12      -10.57     13.33 o 
   3   4   6       34.75       42.82     19.83 o 
   4   4   6      371.38      452.58     68.78 o 
   5   4   6        0.27      -10.81     13.13 o 
   6   4   6      300.96      327.97     37.92 o 
   7   4   6        4.78       14.51     16.48 o 
   8   4   6       25.61       21.44     18.02 o 
   9   4   6        7.85       21.68     19.79 o 
 -11   5   6        8.29       -4.52     19.76 o 
 -10   5   6        1.09      -23.67     17.14 o 
  -9   5   6        2.84      -12.47     16.90 o 
  -8   5   6       13.82       10.68     18.81 o 
  -7   5   6        3.52       -7.20     15.84 o 
  -6   5   6      112.35       86.84     20.17 o 
  -5   5   6        2.44       -2.19     11.56 o 
  -4   5   6       20.11        3.12      9.59 o 
  -3   5   6      252.80      271.34     26.45 o 
  -2   5   6        0.36      -12.12     10.48 o 
  -1   5   6        2.24       -8.02     11.69 o 
   0   5   6      283.46      346.93     45.94 o 
   1   5   6       16.17        1.48     11.54 o 
   2   5   6       48.49       49.78     20.69 o 
   3   5   6      681.45      660.81     44.55 o 
   4   5   6       46.17       41.67     20.21 o 
   5   5   6       69.77       33.24     17.44 o 
   6   5   6      335.97      379.36     34.04 o 
   7   5   6       10.84       -9.59     15.21 o 
   8   5   6        4.79      -22.29     16.51 o 
   9   5   6        0.89      -16.97     17.60 o 
 -11   6   6        0.29       14.39     20.93 o 
 -10   6   6        3.36       19.72     19.24 o 
  -9   6   6       73.05       61.12     23.75 o 
  -8   6   6       14.62        1.19     17.94 o 
  -7   6   6       48.55       23.47     34.05 o 
  -6   6   6        5.75       -6.85     14.52 o 
  -5   6   6       32.56       28.04     14.00 o 
  -4   6   6       17.35       -2.80     12.96 o 
  -3   6   6      145.70      141.35     19.93 o 
  -2   6   6        4.87       -7.46     11.20 o 
  -1   6   6      136.65      183.20     21.14 o 
   0   6   6       97.24       92.35     17.06 o 
   1   6   6       67.03       59.39     15.11 o 
   2   6   6       20.24       37.33     19.62 o 
   3   6   6       51.18       61.00     21.81 o 
   4   6   6        4.91        1.96     16.82 o 
   5   6   6       34.13       44.48     23.15 o 
   6   6   6       30.36       27.78     17.51 o 
   7   6   6      113.90      101.52     23.48 o 
   8   6   6       46.38       21.93     20.27 o 
   9   6   6        0.01       -9.56     19.43 o 
 -11   7   6       16.70        9.01     20.87 o 
 -10   7   6       37.99       37.65     27.68 o 
  -9   7   6      155.16      171.18     28.87 o 
  -8   7   6       20.82       13.32     19.67 o 
  -7   7   6        9.13       28.19     18.92 o 
  -6   7   6       23.68       10.05     14.03 o 
  -5   7   6       20.52        1.83     12.88 o 
  -4   7   6        7.13        8.36     13.05 o 
  -3   7   6       30.63       26.49     19.77 o 
  -2   7   6      167.94      197.97     22.11 o 
  -1   7   6        1.88      -11.94     10.83 o 
   0   7   6      291.22      348.43     26.65 o 
   1   7   6       49.75       68.99     15.87 o 
   2   7   6       76.23       90.57     24.64 o 
   3   7   6      158.64      198.38     36.40 o 
   4   7   6      277.58      308.89     38.77 o 
   5   7   6      374.17      430.11     44.43 o 
   6   7   6       71.93       73.67     21.42 o 
   7   7   6        5.86       -9.26     17.23 o 
   8   7   6       13.55       19.43     22.17 o 
   9   7   6        3.34      -13.28     21.06 o 
 -11   8   6       28.17       24.86     25.60 o 
 -10   8   6       12.31       13.64     22.07 o 
  -9   8   6        0.51       30.00     21.51 o 
  -8   8   6        8.45       -6.20     17.82 o 
  -7   8   6       52.69       39.48     20.45 o 
  -6   8   6        0.10      -14.88     12.90 o 
  -5   8   6        0.02       -1.81     12.09 o 
  -4   8   6        9.26       -7.39     12.74 o 
  -3   8   6       76.81      101.36     18.45 o 
  -2   8   6      141.63      195.00     38.03 o 
  -1   8   6        0.67       -6.36     12.32 o 
   0   8   6        1.31        3.25     15.00 o 
   1   8   6        3.35        8.48     12.05 o 
   2   8   6       21.52       10.00     13.84 o 
   3   8   6      411.88      435.82     35.08 o 
   4   8   6      527.47      543.88     36.91 o 
   5   8   6      620.30      572.69     37.77 o 
   6   8   6       13.64       14.96     23.93 o 
   7   8   6        0.01      -23.91     15.94 o 
   8   8   6       66.19       57.87     23.82 o 
 -10   9   6        6.72       -6.46     17.74 o 
  -9   9   6       14.78        1.42     20.52 o 
  -8   9   6       68.04       44.89     23.13 o 
  -7   9   6      117.83      130.52     25.66 o 
  -6   9   6        9.20        8.30     15.51 o 
  -5   9   6        5.47       -7.49     12.12 o 
  -4   9   6      122.32      145.83     20.38 o 
  -3   9   6       93.35      134.86     20.53 o 
  -2   9   6      639.43      577.47     26.11 o 
  -1   9   6        3.68       -2.11     12.44 o 
   0   9   6       28.40       14.00     13.18 o 
   1   9   6       12.33       -6.40     12.07 o 
   2   9   6       58.57       63.04     24.07 o 
   3   9   6      118.97      165.54     30.97 o 
   4   9   6        6.06       -2.34     20.45 o 
   5   9   6       14.09        8.45     20.36 o 
   6   9   6       50.34       17.77     24.85 o 
   7   9   6        2.37        9.73     19.93 o 
   8   9   6        1.90       -7.19     19.30 o 
 -10  10   6        5.69       -1.01     23.06 o 
  -9  10   6        3.69        8.92     21.25 o 
  -8  10   6       69.77       56.47     24.27 o 
  -7  10   6        0.01      -14.74     17.35 o 
  -6  10   6        6.24      -10.99     14.21 o 
  -5  10   6        0.19       -6.39     13.61 o 
  -4  10   6        7.44       -1.08     13.42 o 
  -3  10   6        6.06        1.12     13.18 o 
  -2  10   6        2.27       -4.20     13.04 o 
  -1  10   6       85.54       73.69     17.10 o 
   0  10   6       30.90       11.95     13.78 o 
   1  10   6        0.28      -12.97     12.70 o 
   2  10   6       55.93       71.55     23.74 o 
   3  10   6       12.76       11.68     20.34 o 
   4  10   6       13.99       18.66     20.79 o 
   5  10   6        8.21      -22.38     20.05 o 
   6  10   6        1.79       -5.66     23.10 o 
   7  10   6        7.27       -4.00     23.34 o 
   8  10   6        3.71      -15.89     21.19 o 
 -10  11   6       11.44       -1.35     24.61 o 
  -9  11   6       13.44        4.82     22.48 o 
  -8  11   6       56.18       35.23     24.54 o 
  -7  11   6       25.72        5.15     36.95 o 
  -6  11   6       47.11       55.49     17.99 o 
  -5  11   6        5.23       -6.81     13.64 o 
  -4  11   6       60.86       62.74     17.54 o 
  -3  11   6       34.30       -2.38     13.08 o 
  -2  11   6      213.12      278.21     26.79 o 
  -1  11   6        0.98       -6.12     13.50 o 
   0  11   6        0.39      -12.53     12.35 o 
   1  11   6        8.76        0.52     13.74 o 
   2  11   6       61.39       70.95     24.04 o 
   3  11   6        0.37        5.08     19.94 o 
   4  11   6      391.37      449.97     65.85 o 
   5  11   6      261.95      281.20     40.74 o 
   6  11   6       54.85       60.52     28.99 o 
   7  11   6       27.95       27.39     27.42 o 
  -9  12   6       16.56        2.13     22.00 o 
  -8  12   6       12.90       15.77     22.20 o 
  -7  12   6        2.12       -2.47     19.52 o 
  -6  12   6        2.47      -14.91     14.45 o 
  -5  12   6        5.59       -6.36     15.41 o 
  -4  12   6        1.49       -1.60     30.88 o 
  -3  12   6       14.17       20.22     15.58 o 
  -2  12   6       69.90       86.91     25.47 o 
  -1  12   6       39.01       44.68     16.74 o 
   0  12   6        9.26      -14.48     12.87 o 
   1  12   6       36.71       43.28     22.02 o 
   2  12   6        5.62      -23.11     16.67 o 
   3  12   6        0.02       -7.72     19.07 o 
   4  12   6        1.84       -5.34     23.24 o 
   5  12   6      121.59      193.53     36.48 o 
   6  12   6       43.05       38.70     27.53 o 
   7  12   6        1.03      -14.63     24.58 o 
  -8  13   6       16.15       -8.81     22.58 o 
  -7  13   6       52.76       24.86     23.85 o 
  -6  13   6        8.16       10.12     17.28 o 
  -5  13   6       17.50        6.12     17.15 o 
  -4  13   6       22.82        7.82     21.51 o 
  -3  13   6       33.91       53.24     18.91 o 
  -2  13   6       25.50       30.86     17.98 o 
  -1  13   6       12.79        1.28     14.34 o 
   0  13   6       47.55       52.99     18.02 o 
   1  13   6        6.53      -16.02     20.48 o 
   2  13   6       61.75       56.52     25.09 o 
   3  13   6       11.58        8.34     22.05 o 
   4  13   6       43.68       46.00     26.37 o 
   5  13   6       16.58        2.16     23.37 o 
   6  13   6        6.08        9.36     24.28 o 
  -8  14   6        5.37       -3.39     23.35 o 
  -7  14   6       32.37       40.47     24.44 o 
  -6  14   6        0.15       -2.68     16.33 o 
  -5  14   6        5.11       -1.05     16.49 o 
  -4  14   6        0.69       -7.63     20.49 o 
  -3  14   6      146.42      155.96     24.41 o 
  -2  14   6      108.87      107.35     32.43 o 
  -1  14   6        0.03       -7.81     15.37 o 
   0  14   6        4.10       -1.56     22.53 o 
   1  14   6        0.19       -7.26     23.76 o 
   2  14   6        9.71        8.22     20.44 o 
   3  14   6       76.02       67.79     26.87 o 
   4  14   6        0.79      -10.67     21.40 o 
   5  14   6       23.89       14.77     25.97 o 
  -7  15   6       85.52       71.42     28.00 o 
  -6  15   6      137.23      165.97     27.45 o 
  -5  15   6        3.55       13.13     19.10 o 
  -4  15   6        3.29      -24.91     20.78 o 
  -3  15   6      165.68      200.87     26.58 o 
  -2  15   6        1.07      -11.34     16.11 o 
  -1  15   6       86.70       82.03     21.22 o 
   0  15   6       15.45       20.59     22.40 o 
   1  15   6       11.48        5.23     21.28 o 
   2  15   6       37.74       15.74     22.71 o 
   3  15   6      138.36      155.86     32.42 o 
   4  15   6        3.28      -16.86     22.62 o 
   5  15   6       13.11       -1.51     24.47 o 
  -6  16   6       73.78       81.32     23.61 o 
  -5  16   6      100.07      103.67     25.07 o 
  -4  16   6       11.49        0.00     24.16 o 
  -3  16   6      118.89      153.98     25.95 o 
  -2  16   6        0.02       -3.42     16.69 o 
  -1  16   6       47.36       67.68     27.12 o 
   0  16   6       30.98       50.51     26.13 o 
   1  16   6       17.00        3.65     23.68 o 
   2  16   6        0.00      -12.00     21.11 o 
   3  16   6        0.41       -2.19     22.72 o 
   4  16   6       14.35       13.89     25.47 o 
  -4  17   6        8.02        5.93     22.23 o 
  -3  17   6        6.21       -1.64     18.87 o 
  -2  17   6        0.46        0.09     18.72 o 
  -1  17   6       21.88       58.53     27.04 o 
   0  17   6       39.77       43.56     26.38 o 
   1  17   6        5.63      -13.38     21.69 o 
   2  17   6        0.77       -0.56     24.21 o 
 -11   1   7        0.08      -36.51     24.34 o 
 -10   1   7        1.97      -24.62     23.01 o 
  -9   1   7       19.95       -5.77     24.97 o 
  -8   1   7        6.94       -8.85     21.38 o 
  -7   1   7        1.12      -11.26     20.92 o 
  -6   1   7        2.64        1.38     21.59 o 
  -5   1   7        8.66        7.93     20.61 o 
  -4   1   7       32.46       14.75     13.35 o 
  -3   1   7        1.81      -16.67     11.11 o 
  -2   1   7        0.53       -8.01     11.49 o 
  -1   1   7       26.89       31.11     15.40 o 
   0   1   7       44.97       25.50     19.63 o 
   1   1   7       77.25       80.19     29.48 o 
   2   1   7       15.80        8.22     20.39 o 
   3   1   7        6.94      -12.55     18.79 o 
   4   1   7       40.05       35.60     23.16 o 
   5   1   7        6.52      -19.46     20.04 o 
   6   1   7       76.39       70.30     29.04 o 
   7   1   7        0.75        5.93     25.25 o 
   8   1   7        8.76       -2.24     24.62 o 
 -10   2   7       11.25       23.95     29.51 o 
  -9   2   7        7.91      -23.94     23.64 o 
  -8   2   7       10.43        3.85     23.04 o 
  -7   2   7        5.48       -3.81     20.79 o 
  -6   2   7       29.95        9.93     21.83 o 
  -5   2   7        0.05       -6.41     20.42 o 
  -4   2   7       68.06       71.18     16.20 o 
  -3   2   7        0.02       -6.03     12.24 o 
  -2   2   7       26.34       25.26     12.92 o 
  -1   2   7       27.38       26.27     15.57 o 
   0   2   7        0.01       -3.72     17.12 o 
   1   2   7        0.20        1.49     17.78 o 
   2   2   7        0.82      -12.79     17.68 o 
   3   2   7        8.98        3.72     19.54 o 
   4   2   7        1.71      -25.70     17.13 o 
   5   2   7        8.95        1.24     22.46 o 
   6   2   7       68.11       75.80     23.13 o 
   7   2   7        4.97        1.88     18.85 o 
   8   2   7        0.12        0.25     19.86 o 
 -10   3   7        0.08      -31.10     22.39 o 
  -9   3   7        0.12      -18.50     22.38 o 
  -8   3   7        3.14      -17.99     21.33 o 
  -7   3   7       21.41       -4.48     21.22 o 
  -6   3   7        6.01       10.20     22.23 o 
  -5   3   7       33.76       17.99     17.39 o 
  -4   3   7       10.38       11.63     13.96 o 
  -3   3   7       18.01        1.13     12.77 o 
  -2   3   7       73.77       82.52     16.17 o 
  -1   3   7       10.09       -2.82     13.13 o 
   0   3   7      104.47       84.85     25.60 o 
   1   3   7       38.75       19.98     20.21 o 
   2   3   7       14.61        5.25     20.08 o 
   3   3   7        3.14      -11.26     17.97 o 
   4   3   7       21.56       16.87     21.38 o 
   5   3   7        3.13      -10.62     20.46 o 
   6   3   7        6.75        3.73     18.36 o 
   7   3   7       38.76       26.05     20.57 o 
   8   3   7       93.12       84.87     24.90 o 
 -10   4   7        0.01      -22.36     33.81 o 
  -9   4   7        4.79      -18.00     33.33 o 
  -8   4   7        2.48       41.58     35.65 o 
  -7   4   7        2.33      -21.20     27.81 o 
  -6   4   7        2.31      -13.22     29.99 o 
  -5   4   7       14.48       25.05     20.93 o 
  -4   4   7       40.03       25.88     13.98 o 
  -3   4   7        0.00      -13.88     12.14 o 
  -2   4   7        1.81      -16.92     11.28 o 
  -1   4   7        4.63       -7.54     13.80 o 
   0   4   7       11.15       -3.61     16.53 o 
   1   4   7        5.98       -1.31     18.51 o 
   2   4   7        1.02      -14.57     16.36 o 
   3   4   7       88.77      120.55     28.87 o 
   4   4   7       15.19        4.36     20.06 o 
   5   4   7       48.83       57.16     26.80 o 
   6   4   7       28.91       43.18     20.52 o 
   7   4   7        0.32       -9.06     19.46 o 
   8   4   7        3.19       -4.88     19.90 o 
 -10   5   7        1.17       -0.20     36.13 o 
  -9   5   7        0.15      -24.40     31.22 o 
  -8   5   7        2.73        5.66     32.45 o 
  -7   5   7        7.23       24.74     31.22 o 
  -6   5   7        0.01       -4.16     25.63 o 
  -5   5   7       30.21       17.59     14.18 o 
  -4   5   7       16.33       11.43     11.93 o 
  -3   5   7       11.91       -6.30     14.32 o 
  -2   5   7       55.91       64.09     15.73 o 
  -1   5   7        1.47      -18.51     13.26 o 
   0   5   7       23.56       15.47     14.74 o 
   1   5   7        1.43       -7.36     17.15 o 
   2   5   7       37.95       45.44     23.20 o 
   3   5   7        6.29        6.34     20.39 o 
   4   5   7        4.67       13.07     22.53 o 
   5   5   7      264.22      347.77     44.78 o 
   6   5   7        1.21       10.20     23.15 o 
   7   5   7       15.03        5.56     20.16 o 
 -10   6   7        5.26        0.89     36.88 o 
  -9   6   7        0.02       -7.29     34.36 o 
  -8   6   7       13.44       -0.37     19.29 o 
  -7   6   7        0.08      -16.68     16.70 o 
  -6   6   7        6.63       -0.01     17.03 o 
  -5   6   7       25.04        4.56     15.22 o 
  -4   6   7        0.55       -3.26     12.34 o 
  -3   6   7       19.84       10.35     15.21 o 
  -2   6   7        9.11       -6.20     13.94 o 
  -1   6   7       14.44       13.07     15.04 o 
   0   6   7        9.94        0.81     14.48 o 
   1   6   7       19.89       28.20     21.06 o 
   2   6   7       72.60      104.67     27.36 o 
   3   6   7      105.64      103.42     28.74 o 
   4   6   7        1.54       -5.65     19.88 o 
   5   6   7      118.75      137.75     30.87 o 
   6   6   7       80.88       92.79     30.99 o 
   7   6   7        4.70        2.90     20.91 o 
  -9   7   7       15.65       13.26     22.54 o 
  -8   7   7        2.88      -20.91     17.15 o 
  -7   7   7       10.83        1.74     19.90 o 
  -6   7   7        0.29      -16.26     16.59 o 
  -5   7   7        2.88      -11.14     12.50 o 
  -4   7   7       46.04       22.71     20.91 o 
  -3   7   7        8.33        1.42     15.27 o 
  -2   7   7       30.50       19.56     15.57 o 
  -1   7   7       47.24       58.24     18.55 o 
   0   7   7        2.22      -18.35     13.00 o 
   1   7   7       50.99       40.70     23.15 o 
   2   7   7        0.26      -12.46     18.98 o 
   3   7   7       15.27       30.80     23.09 o 
   4   7   7       15.90       -8.24     21.84 o 
   5   7   7       11.90       24.74     25.40 o 
   6   7   7        1.02      -18.40     23.33 o 
   7   7   7        9.46      -11.80     26.33 o 
  -9   8   7        0.53      -17.25     19.71 o 
  -8   8   7        3.46       -3.66     19.77 o 
  -7   8   7       13.11      -19.03     16.96 o 
  -6   8   7        0.07       -9.58     16.76 o 
  -5   8   7        2.63      -10.78     14.51 o 
  -4   8   7        2.30       -7.95     19.32 o 
  -3   8   7        0.00        0.65     15.08 o 
  -2   8   7       10.60        5.03     16.35 o 
  -1   8   7        0.44      -19.76     13.18 o 
   0   8   7       10.88       -3.66     14.37 o 
   1   8   7       10.53       -7.68     18.29 o 
   2   8   7        9.45        8.31     21.18 o 
   3   8   7       17.60       -5.74     26.62 o 
   4   8   7      109.24      129.20     32.88 o 
   5   8   7        1.00      -30.75     20.55 o 
   6   8   7        7.55       -6.13     37.70 o 
  -9   9   7        0.04      -14.82     21.11 o 
  -8   9   7        2.77       -6.05     19.59 o 
  -7   9   7       12.28       -5.39     18.27 o 
  -6   9   7        1.17      -23.86     17.61 o 
  -5   9   7        8.92      -18.39     15.29 o 
  -4   9   7        0.29       -6.30     20.43 o 
  -3   9   7        3.06      -12.78     15.67 o 
  -2   9   7        0.31       -0.52     15.42 o 
  -1   9   7        7.45        8.34     16.15 o 
   0   9   7        1.80       -7.90     14.66 o 
   1   9   7        3.19       -1.03     21.69 o 
   2   9   7       37.22       28.54     26.14 o 
   3   9   7       88.09       94.19     32.36 o 
   4   9   7        0.58       -6.70     50.34 o 
   5   9   7       17.10       -7.83     23.84 o 
   6   9   7        1.79      -12.18     27.33 o 
  -8  10   7        6.52       -2.22     22.32 o 
  -7  10   7       29.59       22.55     19.74 o 
  -6  10   7        5.04       -4.63     20.29 o 
  -5  10   7        6.56       -6.47     15.22 o 
  -4  10   7       22.34       46.02     40.29 o 
  -3  10   7       33.17       41.92     18.97 o 
  -2  10   7        4.95       -5.48     15.75 o 
  -1  10   7        0.58      -17.53     14.39 o 
   0  10   7       17.15        9.34     16.08 o 
   1  10   7       18.05       30.21     25.86 o 
   2  10   7        3.68       -7.41     22.46 o 
   3  10   7      495.07      617.32     50.87 o 
   4  10   7        4.82       -2.75     26.10 o 
   5  10   7        4.57      -10.98     24.22 o 
   6  10   7        6.56      -21.13     27.50 o 
  -8  11   7       13.51      -14.03     23.59 o 
  -7  11   7        0.01       -9.40     19.65 o 
  -6  11   7        3.46       -9.20     17.92 o 
  -5  11   7        2.22      -12.92     16.07 o 
  -4  11   7        0.12      -18.35     20.51 o 
  -3  11   7       25.69       24.65     17.38 o 
  -2  11   7        9.97       16.83     16.95 o 
  -1  11   7        1.66      -13.13     15.28 o 
   0  11   7        5.04        0.90     16.27 o 
   1  11   7        2.48      -19.20     15.19 o 
   2  11   7        9.36      -12.08     21.18 o 
   3  11   7       56.18       61.98     29.41 o 
   4  11   7        3.56      -16.13     23.91 o 
   5  11   7       13.44       22.35     29.61 o 
  -7  12   7        1.94       -8.09     22.72 o 
  -6  12   7        1.27      -10.24     19.84 o 
  -5  12   7        4.78      -18.38     17.47 o 
  -4  12   7        1.21        8.15     22.56 o 
  -3  12   7        0.74      -11.07     15.64 o 
  -2  12   7        0.90       -0.31     16.84 o 
  -1  12   7        0.02      -24.02     16.01 o 
   0  12   7       16.34       10.92     17.20 o 
   1  12   7        8.48       13.84     24.24 o 
   2  12   7       59.61       54.47     28.64 o 
   3  12   7        0.41       -6.09     25.60 o 
   4  12   7       25.69       41.00     30.18 o 
  -6  13   7        2.73      -25.78     19.98 o 
  -5  13   7       24.36       24.40     19.50 o 
  -4  13   7       18.25        5.98     22.66 o 
  -3  13   7       19.47       15.23     18.23 o 
  -2  13   7        6.71       -0.73     17.05 o 
  -1  13   7        6.97       -3.15     15.96 o 
   0  13   7        2.03      -17.92     16.36 o 
   1  13   7        0.82        6.95     23.77 o 
   2  13   7        4.30        3.92     24.67 o 
   3  13   7        5.06      -10.39     24.27 o 
  -5  14   7        5.92      -13.06     18.60 o 
  -4  14   7       23.23        7.78     26.32 o 
  -3  14   7       17.60       24.77     20.76 o 
  -2  14   7       32.25       19.71     19.51 o 
  -1  14   7        3.37       -5.44     18.52 o 
   0  14   7        0.61      -10.89     21.22 o 
   1  14   7        0.04        0.61     24.37 o 
   2  14   7       16.53      -13.16     24.11 o 
  -3  15   7        0.10      -31.87     21.25 o 
  -2  15   7        6.20        3.67     18.86 o 
  -1  15   7        0.00      -18.23     18.21 o 
   0  15   7        0.06      -17.18     23.94 o 
   1  15   7        9.07        2.92     26.52 o 
  -9   0   8        0.36      -31.56     38.92 o 
  -8   0   8       71.42       35.10     41.17 o 
  -7   0   8      201.56      229.72     55.62 o 
  -6   0   8      123.45      146.42     49.08 o 
  -5   0   8      105.70      152.21     44.51 o 
  -4   0   8        4.61      -27.11     20.67 o 
  -3   0   8       21.43       -0.85     20.09 o 
  -2   0   8       15.34       12.47     29.31 o 
  -1   0   8        1.09        3.07     30.13 o 
   0   0   8       62.32       52.62     37.01 o 
   1   0   8       31.46       14.38     32.04 o 
   2   0   8        0.08      -14.18     30.40 o 
   3   0   8       23.43      -16.43     31.02 o 
   4   0   8       10.72       12.54     34.56 o 
   5   0   8        0.21        8.66     39.19 o 
   6   0   8      216.61      235.31     58.08 o 
  -8   1   8        4.95        4.07     25.42 o 
  -7   1   8      228.06      298.74     44.99 o 
  -6   1   8        0.78       12.20     26.01 o 
  -5   1   8       31.48        0.52     34.80 o 
  -4   1   8        9.30       11.05     15.67 o 
  -3   1   8       10.93        3.18     15.40 o 
  -2   1   8       35.40       14.79     23.68 o 
  -1   1   8        1.21       -3.15     21.27 o 
   0   1   8       79.43       85.10     28.54 o 
   1   1   8        0.11       -1.66     20.82 o 
   2   1   8        5.43      -14.54     22.49 o 
   3   1   8        5.48      -10.95     22.45 o 
   4   1   8       12.38      -19.21     22.94 o 
   5   1   8        1.90      -11.68     25.02 o 
  -8   2   8       53.72       39.91     30.90 o 
  -7   2   8        0.29       21.05     26.12 o 
  -6   2   8      145.76      149.59     34.12 o 
  -5   2   8        4.67        6.77     24.20 o 
  -4   2   8        1.22      -13.48     18.94 o 
  -3   2   8        0.02      -18.25     16.60 o 
  -2   2   8        1.84        9.56     21.25 o 
  -1   2   8       69.92       70.39     26.55 o 
   0   2   8       73.94       41.80     24.67 o 
   1   2   8        0.04      -24.60     23.55 o 
   2   2   8        2.80       -5.64     20.87 o 
   3   2   8        1.38      -22.48     21.27 o 
   4   2   8        0.04      -18.59     24.09 o 
   5   2   8       17.22       13.05     24.61 o 
  -8   3   8        9.55       -1.34     25.41 o 
  -7   3   8        5.64       10.54     25.90 o 
  -6   3   8       64.73       47.19     26.71 o 
  -5   3   8       74.91       79.19     28.94 o 
  -4   3   8        3.35      -11.09     18.12 o 
  -3   3   8        3.48      -16.44     17.16 o 
  -2   3   8       12.14       -7.12     21.68 o 
  -1   3   8       17.43       12.70     21.41 o 
   0   3   8        0.01        0.28     21.25 o 
   1   3   8       23.41        7.33     27.88 o 
   2   3   8        1.55       15.67     23.78 o 
   3   3   8        5.32        0.28     23.52 o 
   4   3   8        0.09      -30.99     22.47 o 
   5   3   8       94.70      111.60     34.12 o 
  -8   4   8       14.95      -22.08     26.35 o 
  -7   4   8       17.61        5.15     27.53 o 
  -6   4   8        0.81       -5.13     23.93 o 
  -5   4   8       31.21        7.68     25.03 o 
  -4   4   8        0.12      -27.66     18.44 o 
  -3   4   8        9.08        7.51     17.91 o 
  -2   4   8        0.04       21.29     28.41 o 
  -1   4   8       31.11        3.98     20.79 o 
   0   4   8        2.50        4.74     22.00 o 
   1   4   8       97.12      108.64     29.68 o 
   2   4   8        9.53       15.72     23.42 o 
   3   4   8        7.10      -16.00     22.35 o 
   4   4   8       37.48       41.11     27.79 o 
   5   4   8       17.29       -0.19     26.60 o 
  -8   5   8       15.67       -6.93     27.56 o 
  -7   5   8        1.66       12.12     26.52 o 
  -6   5   8        0.07      -14.08     25.76 o 
  -5   5   8       22.94       13.09     27.44 o 
  -4   5   8        1.27      -16.05     17.99 o 
  -3   5   8       17.22      -13.38     17.24 o 
  -2   5   8        2.29        6.89     17.85 o 
  -1   5   8        0.07       11.20     23.39 o 
   0   5   8        3.99       -5.23     20.80 o 
   1   5   8       47.04       51.34     26.14 o 
   2   5   8       13.01       20.84     25.17 o 
   3   5   8        6.56      -12.97     22.20 o 
   4   5   8      156.29      138.37     35.57 o 
   5   5   8       28.05       -3.68     27.16 o 
  -8   6   8        9.79      -28.02     30.40 o 
  -7   6   8        0.62        1.30     34.90 o 
  -6   6   8        0.06       -5.32     35.72 o 
  -5   6   8        1.61      -28.08     32.65 o 
  -4   6   8        0.74      -17.38     18.67 o 
  -3   6   8        0.97       -7.41     18.23 o 
  -2   6   8       12.90       -1.76     16.36 o 
  -1   6   8        0.90      -12.08     20.65 o 
   0   6   8        0.92      -21.62     19.39 o 
   1   6   8        0.03       -5.10     23.24 o 
   2   6   8      134.42      178.28     36.46 o 
   3   6   8       37.37      -14.76     24.70 o 
   4   6   8       64.79       86.37     33.60 o 
  -7   7   8        0.16      -13.22     33.40 o 
  -6   7   8        1.04      -47.03     34.97 o 
  -5   7   8        5.90      -46.32     30.88 o 
  -4   7   8       16.95        8.42     25.49 o 
  -3   7   8       24.09        4.71     18.33 o 
  -2   7   8       27.86       22.45     18.70 o 
  -1   7   8        3.13       -8.00     22.37 o 
   0   7   8        0.03      -13.20     21.52 o 
   1   7   8       80.40       89.53     30.60 o 
   2   7   8      159.96      186.78     36.52 o 
   3   7   8       11.36       15.74     26.43 o 
   4   7   8       34.08       28.67     29.96 o 
  -7   8   8        6.10        1.91     33.61 o 
  -6   8   8        5.39       -9.75     34.83 o 
  -5   8   8        6.62      -33.81     34.90 o 
  -4   8   8      127.56      144.50     33.47 o 
  -3   8   8       10.07        5.78     20.01 o 
  -2   8   8       74.41       87.88     29.54 o 
  -1   8   8       15.18      -13.86     23.01 o 
   0   8   8       25.43       22.53     26.54 o 
   1   8   8        1.03      -21.59     22.57 o 
   2   8   8        2.38        3.99     24.63 o 
   3   8   8       95.89       86.33     32.76 o 
   4   8   8       10.04       11.81     28.57 o 
  -6   9   8        0.24      -38.17     31.02 o 
  -5   9   8        5.10       -4.88     23.93 o 
  -4   9   8        5.19        6.36     25.11 o 
  -3   9   8        0.28       -6.17     18.36 o 
  -2   9   8        1.48      -27.38     18.25 o 
  -1   9   8        5.74       -0.17     28.21 o 
   0   9   8        7.18        9.40     29.50 o 
   1   9   8       20.57        0.76     30.71 o 
   2   9   8        0.08      -14.45     31.25 o 
   3   9   8       78.82      108.88     41.85 o 
  -5  10   8        5.66       -6.79     18.55 o 
  -4  10   8        2.46       -6.67     24.27 o 
  -3  10   8       10.72      -12.00     22.67 o 
  -2  10   8        0.12      -20.27     18.66 o 
  -1  10   8        0.01      -26.67     17.78 o 
   0  10   8       17.99       23.93     29.45 o 
   1  10   8        0.59       13.37     30.47 o 
   2  10   8      121.99      142.91     43.20 o 
  -4  11   8       19.86        5.48     27.47 o 
  -3  11   8       21.29       -3.49     26.04 o 
  -2  11   8        1.42       -1.21     18.80 o 
  -1  11   8        3.05      -11.21     20.27 o 
   0  11   8        5.56      -14.15     26.59 o 
   1  11   8        0.84       -0.47     28.05 o 
  -5   1   9        0.91      -30.93     26.76 o 
  -3   1   9        3.78       -4.73     25.40 o 
  -2   1   9        0.12      -30.68     23.60 o 
  -1   1   9        6.48      -16.19     23.35 o 
   0   1   9        0.02       -2.98     24.82 o 
   1   1   9        0.98      -24.35     24.49 o 
  -5   2   9        0.00      -11.32     38.24 o 
  -3   2   9        0.05        4.34     25.39 o 
  -2   2   9       13.24        0.25     25.72 o 
  -1   2   9        2.38       -9.72     23.83 o 
   0   2   9        0.50      -17.13     24.64 o 
   1   2   9        1.88      -27.24     22.99 o 
  -4   3   9        7.65       41.92     41.85 o 
  -3   3   9        0.09      -27.50     23.66 o 
  -2   3   9        1.09       -8.03     25.33 o 
  -1   3   9        2.90      -17.78     25.15 o 
   0   3   9        1.74      -34.45     22.97 o 
   1   3   9        0.19      -13.63     24.81 o 
  -4   4   9        0.11      -22.15     36.33 o 
  -3   4   9        0.00      -27.81     37.29 o 
  -2   4   9        1.35      -32.95     28.46 o 
  -1   4   9        0.01      -21.75     24.47 o 
   0   4   9        8.81       -9.57     23.61 o 
  -3   5   9        0.14      -34.70     38.79 o 
  -2   5   9        4.60      -18.20     24.30 o 
  -1   5   9        1.03       18.53     27.40 o 
   0   5   9       17.74       43.13     29.94 o 
                                                 
